# Supplementary material for: Metabolomic Profiling of Mice with Tacrolimus-Induced Nephrotoxicity: Carnitine Deficiency in Renal Tissue
Source: Biomedicines. 2024 Feb 26;12(3):521. doi: 10.3390/biomedicines12030521 (PMC10968022; doi:10.3390/biomedicines12030521)
Supplement: Supplementary file 1 [file biomedicines-12-00521-s001.zip › Table S1.xlsx]

## Sheet: Table S1
Table S1. Renal tissue metabolites deteted with metabolome analysis.
Compound name	m/z	MT/RT	Relative Area														Comparative Analysis
			Control					TAC					Control		TAC		TAC / Control
			V1	V2	V3	V4	V5	T1	T2	T3	T4	T5	Mean	S.D.	Mean	S.D.	Ratio ¶	p-value ||
1,2,3-Propanetricarboxylic acid	175.025	17.0928	0.00194171	0.00239814	0.00235333	0.00264887	0.00153969	0.00141041	0.00459287	0.00299803	0.0023682	0.00345746	0.00217635	0.000437085	0.00296539	0.00119022	1.36255	0.22215
1,3-Diaminopropane	75.0918	3.48182	N.D.	7.77555e-06	N.D.	1.00256e-05	1.55884e-05	9.031e-06	N.D.	8.75237e-06	1.11419e-05	5.91064e-06	1.11299e-05	4.02179e-06	8.70898e-06	2.14907e-06	0.782489	0.41692
1-Deoxynojirimycin	164.092	6.99723	N.D.	N.D.	N.D.	N.D.	N.D.	0.000418141	0.00046392	N.D.	N.D.	N.D.	N.A.	N.A.	0.00044103	3.23713e-05	1<	N.A.
1-Methyl-4-imidazoleacetic acid	141.066	6.42364	0.000593065	0.00105845	0.000753098	0.000686778	0.00069693	0.00183409	0.00214997	0.00140736	0.0012759	0.000807065	0.000757664	0.000177693	0.00149488	0.000517907	1.97301	0.030277	*
1-Methyladenosine	282.12	7.74406	0.00077495	0.00114497	0.000585694	0.000631516	0.000784829	0.0032269	0.00343551	0.00168317	0.00078101	0.00180297	0.000784392	0.000219636	0.00218591	0.00112008	2.78676	0.047591	*
1-Methylhistamine	126.103	3.8614	0.000565238	0.00139315	0.00525294	0.00571555	0.00891707	0.0111195	0.00325156	0.0078828	0.0124201	0.0015915	0.00436879	0.00341335	0.00725309	0.0047463	1.6602	0.30514
1-Methylnicotinamide	137.071	5.75669	0.00399947	0.00316037	0.00370349	0.00376207	0.00503581	0.010526	0.0115357	0.00660836	0.00422867	0.00713346	0.00393224	0.000689104	0.00800644	0.00299133	2.0361	0.036359	*
1-Methyluric acid	181.037	7.16167	N.D.	3.84763e-05	N.D.	N.D.	N.D.	3.7099e-05	7.01745e-05	4.06655e-05	N.D.	N.D.	3.84763e-05	N.A.	4.9313e-05	1.81544e-05	1.28165	N.A.
10-Hydroxydecanoic acid	187.134	6.53591	N.D.	7.19464e-05	N.D.	N.D.	N.D.	N.D.	N.D.	N.D.	N.D.	N.D.	7.19464e-05	N.A.	N.A.	N.A.	<1	N.A.
11-Aminoundecanoic acid	202.18	7.48408	0.000801928	0.00115213	0.000712922	0.000881291	0.000943955	0.00091016	0.00131057	0.000758377	0.00121427	0.0010774	0.000898446	0.000166175	0.00105416	0.000223688	1.17331	0.24964
1H-Imidazole-4-propionic acid	141.066	6.32575	0.000856449	0.00232995	0.00123183	0.000759632	0.000625987	0.0017887	0.00273551	0.000683257	0.000407709	0.000582955	0.00116077	0.000691294	0.00123963	0.000996493	1.06793	0.88843
2'-Deoxyadenosine 5'-Deoxyadenosine	252.109	7.54216	6.69139e-05	8.83431e-05	8.31912e-05	6.89042e-05	8.22932e-05	7.20876e-05	0.00010026	6.14217e-05	8.42453e-05	7.94405e-05	7.79291e-05	9.46002e-06	7.94909e-05	1.44504e-05	1.02004	0.84559
2'-Deoxycytidine	228.098	7.34199	6.44537e-05	4.00149e-05	6.06977e-05	9.57284e-05	7.68924e-05	0.000125492	9.09631e-05	0.000104599	0.000113029	0.000122961	6.75574e-05	2.05914e-05	0.000111409	1.41316e-05	1.6491	0.0055701	**
2'-Deoxyguanosine	268.104	9.06411	N.D.	N.D.	N.D.	N.D.	N.D.	0.00017427	N.D.	N.D.	N.D.	0.000166845	N.A.	N.A.	0.000170558	5.24976e-06	1<	N.A.
2'-Deoxyinosine	253.093	14.3034	N.D.	N.D.	N.D.	N.D.	N.D.	5.8491e-05	3.19795e-05	1.6222e-05	N.D.	N.D.	N.A.	N.A.	3.55642e-05	2.13613e-05	1<	N.A.
2'-Deoxyuridine	229.082	17.3347	0.000269826	0.000218645	8.97494e-05	0.00022842	0.000113318	0.000240395	0.000194289	0.00014882	0.000115211	9.30515e-06	0.000183992	7.81321e-05	0.000141604	8.7731e-05	0.769621	0.44341
2'-O-Methylcytidine	258.109	7.67042	0.000130344	6.96034e-05	0.000122939	0.00012425	0.000172529	0.000156649	0.000232003	0.000106234	9.07834e-05	0.000154238	0.000123933	3.65906e-05	0.000147981	5.52006e-05	1.19404	0.44374
2,3-Diaminopropionic acid	105.066	5.62159	4.329e-05	3.86703e-05	5.05597e-05	5.44764e-05	3.9146e-05	5.1579e-05	2.75393e-05	3.39892e-05	4.77013e-05	2.95401e-05	4.52285e-05	7.03048e-06	3.80698e-05	1.09037e-05	0.841722	0.258
2,3-Diphosphoglyceric acid	264.952	13.4288	0.0281199	0.0514954	0.0280643	0.0245673	0.0356266	0.0283757	0.0368381	0.0171245	0.0211556	0.018384	0.0335747	0.0108006	0.0243756	0.00821829	0.726011	0.17073
2,4-Diaminobutyric acid	119.082	5.42067	3.57032e-05	1.16172e-05	4.87118e-05	1.97056e-05	1.89293e-05	5.99884e-05	1.99673e-05	8.24524e-05	0.000115915	2.25992e-05	2.69334e-05	1.50175e-05	6.01844e-05	4.0718e-05	2.23456	0.14656
2,6-Diaminopimelic acid	191.103	6.93649	0.000847556	0.00208859	0.002241	0.00216726	0.00086394	0.00128928	0.000491539	0.0013193	0.000757132	0.000967934	0.00164167	0.00071949	0.000965036	0.000352869	0.587838	0.10946
2-Amino-2-(hydroxymethyl)-1,3-propanediol	122.081	6.44852	N.D.	2.29501e-05	N.D.	N.D.	N.D.	N.D.	N.D.	1.05482e-05	N.D.	N.D.	2.29501e-05	N.A.	1.05482e-05	N.A.	0.459613	N.A.
2-Aminoadipic acid	162.076	8.53624	0.0176509	0.0246847	0.0309464	0.0273787	0.0210969	0.0254123	0.0117604	0.0263715	0.0104428	0.0220181	0.0243515	0.00520237	0.019201	0.00758291	0.788494	0.2502
2-Aminobutyric acid	104.071	7.50929	0.0100582	0.0154032	0.00839635	0.00646832	0.0105123	0.00740931	0.00780712	N.D.	N.D.	N.D.	0.0101677	0.00333032	0.00760822	0.000281293	0.748275	0.1613
2-Aminoisobutyric acid	104.071	7.46897	N.D.	N.D.	0.00637221	0.00668862	0.00365076	0.0145962	N.D.	0.0145865	0.0236787	0.011853	0.00557053	0.00167008	0.0161786	0.00516398	2.90432	0.020306	*
2-Aminooctanoic acid	160.133	8.40536	0.00152344	0.00183717	0.00158091	0.00170344	0.0015811	0.00112553	0.000843214	0.00113667	0.00200757	0.0017428	0.00164521	0.00012581	0.00137116	0.000484041	0.833424	0.28023
2-Deoxyribonic acid	149.046	7.20238	N.D.	N.D.	N.D.	N.D.	N.D.	7.66971e-05	0.000114946	N.D.	N.D.	0.000113342	N.A.	N.A.	0.000101662	2.16347e-05	1<	N.A.
2-Deoxyribose 1-phosphate	213.017	8.91104	0.000101804	N.D.	2.88189e-05	N.D.	N.D.	9.84783e-05	4.19187e-05	8.95016e-05	N.D.	6.36612e-05	6.53114e-05	5.16083e-05	7.33899e-05	2.56521e-05	1.12369	0.86329
2-Ethylhexanoic acid	143.108	6.94303	0.00011636	0.00014642	0.000132891	7.71132e-05	0.000131286	9.57853e-05	9.99393e-05	9.29952e-05	0.000116362	N.D.	0.000120814	2.66494e-05	0.000101271	1.04579e-05	0.838235	0.18903
2-Hydroxy-4-methylvaleric acid	131.071	7.43259	8.65402e-05	0.000189116	5.76378e-05	6.08692e-05	8.49346e-05	0.000131592	8.98523e-05	8.60079e-05	6.6301e-05	9.30199e-05	9.58195e-05	5.38241e-05	9.33546e-05	2.37714e-05	0.974275	0.92868
2-Hydroxybutyric acid	103.04	8.09088	0.000543198	0.000682538	0.000488817	0.000479533	0.000904001	0.000602827	0.000558378	0.000469691	0.000372459	0.000337372	0.000619617	0.000178469	0.000468145	0.000114609	0.75554	0.15545
2-Hydroxyglutaric acid	147.03	12.5891	0.00980727	0.000743447	0.0115663	0.011152	0.0086082	0.00812227	0.00657336	0.00360779	0.00411645	0.00543333	0.00837545	0.00442275	0.00557064	0.00183729	0.665115	0.24385
2-Hydroxyisobutyric acid	103.04	8.16882	0.00212175	0.00219751	0.00220813	0.00195656	0.00163442	0.00187288	0.0027145	0.00240452	0.00262059	0.00190886	0.00202368	0.000239732	0.00230427	0.000393969	1.13866	0.21827
2-Hydroxyoctanoic acid 8-Hydroxyoctanoic acid 3-Hydroxyoctanoic acid	159.103	6.88006	0.000223252	0.00023236	0.000132116	0.00011999	0.000148245	0.000119355	0.00015796	7.96217e-05	0.000138471	7.64664e-05	0.000171193	5.27422e-05	0.000114375	3.58815e-05	0.668106	0.086393
2-Hydroxypyridine	94.0298	4.69187	0.000157999	0.000164919	0.000248448	4.90572e-05	0.000310649	8.28803e-05	0.000101758	0.000239579	0.000296946	0.000103272	0.000186215	9.92708e-05	0.000164887	9.68572e-05	0.885468	0.73983
2-Hydroxyvaleric acid 2-Hydroxyisovaleric acid	117.056	7.73304	0.000967594	0.00172822	0.000670609	0.000572707	0.00079413	0.00111209	0.000818861	0.00113747	0.000679039	0.00102881	0.000946651	0.000461134	0.000955253	0.000198813	1.00909	0.97081
2-Isopropylmalic acid	175.061	10.7979	N.D.	9.13515e-05	0.000137072	7.11564e-05	2.86225e-05	0.000117092	0.000224414	0.000672793	0.000218143	0.000169892	8.20505e-05	4.50447e-05	0.000280467	0.000223531	3.41822	0.11841
2-Methylcholine	118.123	5.82511	7.7511e-05	0.000124962	8.08288e-05	6.95773e-05	0.000103415	9.56779e-05	0.000120088	7.15462e-05	0.000104223	5.15779e-05	9.12587e-05	2.26469e-05	8.86227e-05	2.71439e-05	0.971115	0.87184
2-Methylserine	120.066	8.1046	0.000917816	0.00115474	0.0031824	0.00269148	0.000695465	0.00226108	0.00177958	0.00119289	0.00149395	0.00126125	0.00172838	0.00112858	0.00159775	0.000436171	0.92442	0.81852
2-Oxoglutaric acid	145.014	14.7533	9.92942e-05	N.D.	0.000134465	N.D.	N.D.	6.11423e-05	0.000126438	6.46327e-05	N.D.	6.0541e-05	0.000116879	2.48693e-05	7.81885e-05	3.2217e-05	0.668967	0.21169
2-Phosphoglyceric acid	184.986	13.7103	0.000232082	0.000308311	0.000229706	0.000228392	0.00020451	0.00016408	0.000307941	0.000226036	0.000166503	0.000203951	0.0002406	3.94575e-05	0.000213702	5.87757e-05	0.888205	0.42366
3',5'-ADP	426.023	10.6633	N.D.	5.45439e-05	N.D.	N.D.	N.D.	N.D.	N.D.	N.D.	N.D.	N.D.	5.45439e-05	N.A.	N.A.	N.A.	<1	N.A.
3'-AMP	346.056	8.02912	N.D.	N.D.	N.D.	0.000406913	N.D.	N.D.	0.000235266	N.D.	N.D.	N.D.	0.000406913	N.A.	0.000235266	N.A.	0.578172	N.A.
3'-CMP	322.045	8.07651	3.17595e-05	9.59763e-05	N.D.	6.40407e-05	3.25649e-05	0.000184138	9.28495e-05	7.06433e-05	8.54359e-05	0.000106413	5.60854e-05	3.0548e-05	0.000107896	4.45355e-05	1.92378	0.078433
3'-Dephospho CoA	686.142	6.75785	0.00100672	0.00161217	0.0010333	0.00104834	0.00188309	0.00177599	0.00160841	0.000997534	0.00111801	0.00123696	0.00131672	0.00040513	0.00134738	0.000331301	1.02328	0.89915
3,4-Dihydroxyphenylglycol	169.051	4.70465	2.73561e-05	7.7501e-05	0.000109545	N.D.	0.000120462	2.99894e-05	7.91866e-05	0.000182403	0.000133049	7.92625e-05	8.37159e-05	4.1763e-05	0.000100778	5.84042e-05	1.20381	0.62567
3-Amino-2-piperidone	115.087	5.93684	0.000144998	0.000262371	0.000198623	0.000253171	0.000165121	0.000277695	0.000372402	0.000338711	0.000148636	0.00016246	0.000204857	5.20648e-05	0.000259981	0.000101315	1.26909	0.32093
3-Aminobutyric acid	104.071	6.20535	0.000586799	0.000477719	0.000562577	0.00112602	0.00057077	0.00135822	0.000883545	0.000678896	0.00116717	0.000595919	0.000664777	0.000261295	0.00093675	0.000322574	1.40912	0.18268
3-Aminoisobutyric acid	104.071	6.12566	0.00727027	0.0120923	0.00429167	0.00728921	0.00825983	0.00653474	0.00612442	0.00460588	0.00459865	0.00315614	0.00784065	0.00280521	0.00500397	0.00135425	0.638208	0.089789
3-Guanidinopropionic acid	132.077	6.25559	0.000209773	0.000210862	0.000181535	0.000232429	0.000185582	0.000247607	0.000295334	0.00026306	0.000323657	0.000204185	0.000204036	2.08116e-05	0.000266769	4.5689e-05	1.30746	0.033874	*
3-Hydroxy-3-methylglutaric acid	161.045	11.8057	0.000807199	0.000726187	0.000358275	0.000514847	0.000870433	0.000682454	0.00123807	0.000496269	0.000543594	0.000944646	0.000655388	0.000213502	0.000781006	0.000309369	1.19167	0.47889
3-Hydroxybutyric acid	103.04	7.91534	0.00533693	0.00576156	0.00405391	0.00710521	0.00739248	0.00681387	0.00885844	0.00775643	0.00647323	0.00461353	0.00593002	0.00136197	0.0069031	0.00158006	1.1641	0.32805
3-Hydroxydecanoic acid	187.134	6.61951	0.000255514	0.000184896	0.000211503	0.00010216	0.000146915	0.000115218	0.000120547	0.000101504	0.000193613	6.4573e-05	0.000180198	5.88901e-05	0.000119091	4.70428e-05	0.660891	0.10924
3-Hydroxyhexanoic acid	131.071	7.25895	0.000396721	0.00026552	0.000209906	0.000123751	0.000212745	0.000109832	0.000226088	0.000115159	0.000195981	0.000160409	0.000241728	0.000100449	0.000161494	5.0445e-05	0.66808	0.16244
3-Hydroxyisovalerylcarnitine	262.165	7.82294	0.0437893	0.0431682	0.037163	0.0415705	0.03245	0.0226832	0.043176	0.0282218	0.0230144	0.0291688	0.0396282	0.00477553	0.0292528	0.0083217	0.738182	0.049599	*
3-Hydroxykynurenine	225.087	7.75447	0.00112347	0.0011503	0.00112707	0.0011852	0.000700298	0.000561306	0.000761462	0.000784163	0.000994029	0.000342798	0.00105727	0.000201064	0.000688752	0.000246734	0.651444	0.033246	*
3-Hydroxyproline	132.066	8.4747	0.00026434	0.000165814	0.000219732	0.000271096	0.000259457	0.000284681	0.000286177	0.000222872	0.000247691	0.000262446	0.000236088	4.40901e-05	0.000260773	2.65864e-05	1.10456	0.32147
3-Indoxylsulfuric acid	212.002	7.90594	0.0020074	0.00278679	0.00365493	0.00234808	0.00319849	0.00540015	0.0121398	0.00235813	0.0042125	0.00326891	0.00279914	0.000656185	0.00547589	0.00389232	1.95628	0.20026
3-Mercaptolactic acid	120.996	8.53964	N.D.	5.01813e-05	N.D.	N.D.	8.84103e-05	N.D.	4.22081e-05	3.82237e-05	N.D.	5.08358e-05	6.92958e-05	2.7032e-05	4.37558e-05	6.44694e-06	0.631435	0.403
3-Methoxytyramine	168.102	6.86285	2.25542e-05	4.81208e-05	1.90731e-05	8.79249e-06	4.28368e-05	4.40989e-05	9.18815e-05	2.76234e-05	2.72048e-05	2.74334e-05	2.82755e-05	1.66048e-05	4.36484e-05	2.7914e-05	1.54368	0.32754
3-Methoxytyrosine 3-(3,4-Dihydroxyphenyl)-2-methylalanine	212.092	9.1728	N.D.	N.D.	N.D.	1.40525e-05	1.67439e-05	N.D.	9.58063e-06	1.0399e-05	1.82758e-05	N.D.	1.53982e-05	1.90308e-06	1.27518e-05	4.8014e-06	0.828139	0.45881
3-Methylcrotonyl CoA_divalent	423.571	8.20532	N.D.	N.D.	4.41796e-05	N.D.	N.D.	4.54151e-05	0.000145413	6.42946e-05	N.D.	N.D.	4.41796e-05	N.A.	8.5041e-05	5.31292e-05	1.92489	N.A.
3-Methylcrotonylglycine	156.067	7.11952	0.00072431	0.0013784	0.000624973	0.000497017	0.00132921	0.00157537	0.00157017	0.00122158	0.000959509	0.000686739	0.000910782	0.000412738	0.00120267	0.000387181	1.32049	0.2822
3-Methylcytidine	258.109	7.61581	0.000110158	0.000216455	7.35677e-05	7.75895e-05	0.0001111	0.000515175	0.000536495	0.000268292	0.000131506	0.000264626	0.000117774	5.78997e-05	0.000343219	0.00017574	2.91422	0.042831	*
3-Methylguanine	166.072	6.54453	1.01158e-05	N.D.	N.D.	N.D.	N.D.	N.D.	5.37308e-05	N.D.	9.18433e-06	N.D.	1.01158e-05	N.A.	3.14576e-05	3.14991e-05	3.10975	N.A.
3-Methylhistidine 1-Methylhistidine	170.093	5.86322	0.0283393	0.0276548	0.0507253	0.053125	0.0244854	0.044835	0.0328586	0.0359047	0.0507095	0.0291623	0.0368659	0.0138498	0.038694	0.00887085	1.04959	0.81105
3-Phenyllactic acid	165.056	7.24972	N.D.	N.D.	N.D.	N.D.	N.D.	5.08873e-05	N.D.	3.26451e-05	N.D.	N.D.	N.A.	N.A.	4.17662e-05	1.28992e-05	1<	N.A.
3-Phenylpropionic acid	149.061	7.36846	0.000275272	0.000246878	0.000243023	0.000173215	0.000217457	0.000218048	0.000228279	0.000183211	0.000261335	0.000230068	0.000231169	3.83376e-05	0.000224188	2.80537e-05	0.969802	0.75166
3-Phosphoglyceric acid	184.986	13.967	0.00122909	0.00179501	0.00141121	0.00130531	0.00122093	0.00116664	0.00169682	0.00136349	0.00122279	0.00107622	0.00139231	0.000237756	0.00130519	0.000242478	0.937429	0.58198
3-Ureidoisobutyric acid	145.062	7.30666	N.D.	0.000151712	N.D.	N.D.	N.D.	N.D.	9.96912e-05	7.86074e-05	N.D.	N.D.	0.000151712	N.A.	8.91493e-05	1.49085e-05	0.587622	N.A.
4-(β-Acetylaminoethyl)imidazole	154.098	6.50418	6.44155e-05	9.33987e-05	0.000142142	0.000105003	3.94366e-05	0.000282134	0.000387764	0.000160102	5.52144e-05	2.17737e-05	8.88793e-05	3.92442e-05	0.000181398	0.000153778	2.04094	0.25485
4-Acetamidobutanoic acid	144.067	7.11107	2.95236e-05	N.D.	8.48596e-05	4.50318e-05	N.D.	6.18317e-05	8.29279e-05	6.89904e-05	N.D.	7.87559e-05	5.31383e-05	2.85448e-05	7.31265e-05	9.52956e-06	1.37615	0.34904
4-Amino-3-hydroxybutyric acid	120.066	6.32469	N.D.	N.D.	N.D.	8.30044e-05	N.D.	9.61859e-05	N.D.	N.D.	N.D.	N.D.	8.30044e-05	N.A.	9.61859e-05	N.A.	1.15881	N.A.
4-Guanidinobutyric acid	146.093	6.46175	0.000196494	0.000477358	0.00212686	0.00155002	0.000476395	0.00244101	0.00254206	0.00126165	0.00177193	0.000785945	0.000965426	0.000830557	0.00176052	0.000753768	1.82357	0.15195
4-Hydroxy-3-methoxyphenylglycol sulfate	263.023	6.80144	4.11368e-05	0.000100792	5.40208e-05	3.32199e-05	4.96171e-05	0.00013743	0.000237064	9.8123e-05	3.74012e-05	5.06129e-05	5.57573e-05	2.64127e-05	0.000112126	8.03329e-05	2.01097	0.19798
4-Hydroxyhippuric acid	194.046	7.32997	N.D.	3.97159e-05	N.D.	N.D.	3.35446e-05	7.99503e-05	0.000153723	3.47112e-05	N.D.	N.D.	3.66303e-05	4.3638e-06	8.94613e-05	6.0073e-05	2.44228	0.26663
4-Hydroxyphenethyl alcohol_-H2O	121.065	17.3839	0.000525104	N.D.	0.000440109	0.000250359	0.000266799	0.000234211	N.D.	N.D.	N.D.	N.D.	0.000370593	0.000134084	0.000234211	N.A.	0.631991	N.A.
4-Hydroxyphenylacetaldehyde	135.045	4.75796	0.000301031	0.000715841	0.000406236	0.000267894	0.000353151	0.000290803	0.000314907	0.000381391	0.00063182	0.000318347	0.000408831	0.000179476	0.000387454	0.000140652	0.947712	0.83949
4-Methyl-2-oxovaleric acid 3-Methyl-2-oxovaleric acid 2-Oxohexanoic acid	129.056	7.92285	N.D.	N.D.	N.D.	N.D.	N.D.	N.D.	N.D.	0.000180731	N.D.	N.D.	N.A.	N.A.	0.000180731	N.A.	1<	N.A.
4-Methyl-5-thiazoleethanol	144.048	6.28189	N.D.	N.D.	N.D.	N.D.	N.D.	1.0154e-05	N.D.	N.D.	N.D.	N.D.	N.A.	N.A.	1.0154e-05	N.A.	1<	N.A.
4-Methylpyrazole	83.0605	5.58088	0.000138878	8.48087e-05	0.000110344	9.6485e-05	0.000135899	0.000110866	9.50729e-05	8.40096e-05	9.47759e-05	7.61847e-05	0.000113283	2.38126e-05	9.21817e-05	1.3104e-05	0.81373	0.13151
4-Oxopyrrolidine-2-carboxylic acid	130.05	8.54665	0.0880471	0.102618	0.0709457	0.0727652	0.0687767	0.0760958	0.084786	0.05896	0.0697212	0.0655775	0.0806305	0.014445	0.0710281	0.00989973	0.880908	0.25937
4-Oxovaleric acid	115.04	8.02455	9.26777e-05	0.00017536	0.000142897	9.07142e-05	6.29836e-05	0.000110651	0.000225654	9.98886e-05	N.D.	0.000126005	0.000112927	4.52601e-05	0.00014055	5.77395e-05	1.24461	0.46492
4-Pyridoxic acid	182.046	7.34535	7.20294e-05	0.000121222	7.1096e-05	2.85439e-05	8.08756e-05	0.000295973	0.000371853	0.000114709	0.000109414	0.000107973	7.47534e-05	3.29883e-05	0.000199984	0.000125194	2.67525	0.088261
5'-Deoxy-5'-methylthioadenosine	298.097	7.85412	0.00376355	0.00270378	0.00279627	0.00160848	0.00195733	0.00247169	0.00202788	0.00139142	0.00179755	0.00199684	0.00256588	0.000835683	0.00193708	0.000392057	0.754935	0.18128
5-Amino-3,4-dihydro-2H-pyrrole-2-carboxylic acid	129.066	6.8256	0.00231557	0.00279366	0.00246502	0.00226965	0.00128716	0.00226107	0.00184545	0.00448591	0.00784086	0.0037822	0.00222621	0.000563631	0.0040431	0.00238183	1.81613	0.16507
5-Amino-4-oxovaleric acid	132.066	6.25385	0.000479109	0.000349039	0.00038668	0.000345778	0.000351535	0.0004723	0.000466821	0.000269462	0.000298944	0.000446601	0.000382428	5.65193e-05	0.000390826	9.83561e-05	1.02196	0.87365
5-Aminoimidazole-4-carboxamide ribotide	337.056	7.82279	0.000218073	0.000267666	0.000139256	0.000138552	0.000256553	0.000773349	0.000165484	0.000382161	0.000390963	0.000226238	0.00020402	6.22263e-05	0.000387639	0.000236757	1.90001	0.1601
5-Aminovaleric acid	118.086	6.28154	0.00545164	0.00471291	0.00693624	0.00397931	0.0020628	0.00569698	0.0059308	0.00167259	N.D.	0.00295062	0.00462858	0.00180379	0.00406275	0.00209046	0.877753	0.68313
5-Hydroxylysine	163.108	5.58867	0.00235282	0.00408456	0.00212173	0.00237851	0.00211826	0.00372927	0.00250521	0.00275576	0.00277217	0.00227338	0.00261118	0.000832804	0.00280716	0.000554582	1.07505	0.67466
5-Hydroxymethyluracil	141.031	4.6895	0.000209175	0.000102294	0.000255636	0.000102323	0.000273512	5.40112e-05	N.D.	0.000332442	0.000433181	9.12977e-05	0.000188588	8.21884e-05	0.000227733	0.000184361	1.20757	0.71359
5-Hydroxytryptophan	221.092	8.88645	3.66277e-05	3.37068e-05	4.45885e-05	3.62422e-05	6.17001e-05	4.23876e-05	2.1454e-05	3.90307e-05	2.30731e-05	3.45856e-05	4.2573e-05	1.14449e-05	3.21062e-05	9.41899e-06	0.754143	0.15438
5-Methoxyindoleacetic acid Indole-3-lactic acid	204.067	6.92595	N.D.	0.000229571	N.D.	N.D.	N.D.	8.84818e-05	3.23898e-05	N.D.	N.D.	N.D.	0.000229571	N.A.	6.04358e-05	3.9663e-05	0.263256	N.A.
5-Methylcytidine	258.109	7.72811	N.D.	4.13441e-05	N.D.	3.24595e-05	N.D.	2.33429e-05	N.D.	5.60283e-05	N.D.	5.27006e-05	3.69018e-05	6.28232e-06	4.40239e-05	1.79874e-05	1.193	0.57894
5-Methylcytosine	126.066	6.0867	N.D.	N.D.	2.05007e-05	N.D.	N.D.	N.D.	3.21711e-05	N.D.	N.D.	N.D.	2.05007e-05	N.A.	3.21711e-05	N.A.	1.56927	N.A.
5-Methyltetrahydrofolic acid	460.194	9.22889	0.000205288	0.000200397	0.000230413	0.000236033	0.000159093	0.00018659	0.000278922	0.000210099	0.000300584	0.000288321	0.000206245	3.05362e-05	0.000252903	5.10749e-05	1.22623	0.12604
5-Oxo-2-tetrahydrofurancarboxylic acid	129.019	8.38222	0.00021027	N.D.	0.000281072	0.000265861	0.000201198	0.000172784	0.000188489	N.D.	N.D.	N.D.	0.0002396	3.97683e-05	0.000180637	1.11054e-05	0.753909	0.054964
5-Oxohexanoic acid	129.056	7.57575	N.D.	N.D.	0.000300121	N.D.	N.D.	N.D.	N.D.	0.000215029	0.000321293	N.D.	0.000300121	N.A.	0.000268161	7.51396e-05	0.893511	N.A.
5-Oxoproline	128.035	7.85969	0.0755472	0.093471	0.0404122	0.0495581	0.0399783	0.0390776	0.0457919	0.0271602	0.0247816	0.0293428	0.0597934	0.0237455	0.0332308	0.00887868	0.555761	0.065159
6-Aminohexanoic acid	132.102	6.47215	0.00196754	0.00243954	0.000880863	0.000442787	0.000887623	0.00451551	0.00685638	0.00320006	0.000700084	0.00281189	0.00132367	0.000839926	0.00361678	0.00227109	2.73239	0.086965
6-Hydroxyhexanoic acid	131.071	7.12718	6.47968e-05	5.98839e-05	4.19013e-05	2.90725e-05	4.97804e-05	4.6363e-05	7.528e-05	N.D.	5.35093e-05	5.78665e-05	4.9087e-05	1.42834e-05	5.82547e-05	1.2301e-05	1.18677	0.33596
6-Hydroxynicotinic acid	138.02	7.93928	N.D.	N.D.	N.D.	N.D.	N.D.	N.D.	N.D.	8.43362e-05	N.D.	N.D.	N.A.	N.A.	8.43362e-05	N.A.	1<	N.A.
6-Phosphogluconic acid	275.017	11.3158	0.00151305	0.00163088	0.00147749	0.00145547	0.00168215	0.00181673	0.00220472	0.001405	0.00182295	0.00111132	0.00155181	9.9433e-05	0.00167214	0.00042225	1.07754	0.5655
7,8-Dihydrobiopterin	240.109	8.60559	0.000133148	9.26688e-05	9.0503e-05	5.1081e-05	0.00014573	0.000273598	0.000234811	7.36941e-05	6.44065e-05	0.000134149	0.000102626	3.77244e-05	0.000156132	9.44476e-05	1.52136	0.29006
7,8-Dihydroneopterin	256.104	8.91775	N.D.	1.06338e-05	N.D.	N.D.	N.D.	2.88645e-05	2.0225e-05	1.44023e-05	N.D.	N.D.	1.06338e-05	N.A.	2.11639e-05	7.27665e-06	1.99026	N.A.
7-Methylguanine	166.072	6.43057	0.000278413	0.000476398	0.000259001	0.000218394	0.000279766	0.000913843	0.00135718	0.000502482	0.000287345	0.000424154	0.000302395	0.000100378	0.000697001	0.000436737	2.30494	0.11354
Acetoacetamide	102.055	17.2601	0.000583598	0.000549259	0.000192528	N.D.	0.00025782	0.000443716	0.000704467	N.D.	N.D.	0.000250717	0.000395801	0.000199312	0.0004663	0.000227716	1.17812	0.69081
Acetyl CoA_divalent	403.555	8.40103	0.00357373	0.00216895	0.00962507	0.00398268	0.00276384	0.00516646	0.00960847	0.00707566	0.00761069	0.00430386	0.00442285	0.00299208	0.00675303	0.00209218	1.52685	0.19568
Acetylcholine	146.118	5.94377	0.000714897	0.00142005	0.000980902	0.000857368	0.00110033	0.00152663	0.0026144	0.00204628	0.00199807	0.00103906	0.00101471	0.000268057	0.00184489	0.000593047	1.81814	0.031615	*
Acetylpyrazine	123.055	17.1079	0.0025101	0.00208347	0.00266814	0.00206981	0.00201595	0.00188124	0.00202727	0.00168013	0.00198867	0.00147093	0.00226949	0.000298151	0.00180965	0.0002324	0.797379	0.027698	*
Adenine	136.062	5.96196	0.00879127	0.00681202	0.00902874	0.00794363	0.0066978	0.0076032	0.00936869	0.0055285	0.00735609	0.00746924	0.00785469	0.00108271	0.00746514	0.00136061	0.950405	0.63056
Adenosine	268.104	7.68601	0.298527	0.800734	0.254377	0.340997	0.250794	0.595642	0.56122	0.425777	0.445661	0.364372	0.389086	0.233044	0.478534	0.0967575	1.22989	0.46173
Adenosine 5'-phosphosulfate	426.012	8.31794	0.000381731	0.000423168	0.000377182	0.000527025	0.000325695	0.000165696	0.000276688	0.000346286	0.000415783	0.000194935	0.00040696	7.55074e-05	0.000279877	0.000103855	0.687727	0.060932
Adenylosuccinic acid	462.067	10.723	0.00746035	0.0111605	0.00674677	0.00613096	0.0101744	0.00900537	0.0109621	0.00789641	0.00649487	0.00659911	0.0083346	0.00220864	0.00819157	0.00186012	0.982839	0.91461
Adipic acid 2-Methylglutaric acid	145.051	11.4723	0.000191105	N.D.	N.D.	N.D.	N.D.	N.D.	N.D.	N.D.	N.D.	N.D.	0.000191105	N.A.	N.A.	N.A.	<1	N.A.
ADMA	203.15	5.97582	0.00224169	0.0020248	0.00195846	0.00234202	0.00243752	0.00274046	0.00270366	0.00207778	0.00178497	0.00205112	0.0022009	0.000204548	0.0022716	0.000427052	1.03212	0.75033
ADP	426.022	8.81758	0.130768	0.119225	0.157945	0.12806	0.119804	0.102176	0.137974	0.106353	0.133251	0.122575	0.13116	0.0158006	0.120466	0.0158756	0.918463	0.31684
ADP-glucose GDP-fucose	588.074	6.98699	0.00187235	0.00214697	0.00182261	0.00179954	0.00182524	0.00179187	0.00190959	0.00197153	0.00202572	0.00136148	0.00189335	0.000144229	0.00181204	0.000266469	0.957057	0.5699
ADP-ribose	558.064	7.12548	0.00163689	0.000751981	0.00338893	0.00111421	0.00145319	0.00182393	0.00263922	0.00219158	0.00114109	0.00103343	0.00166904	0.00101913	0.00176585	0.000684499	1.058	0.86503
Adrenaline	184.097	7.23529	1.87723e-05	1.60044e-05	N.D.	N.D.	N.D.	2.6224e-05	N.D.	1.08286e-05	N.D.	N.D.	1.73883e-05	1.95718e-06	1.85263e-05	1.08862e-05	1.06545	0.9069
Agmatine	131.129	4.05703	2.73753e-05	3.101e-05	2.22616e-05	5.35412e-05	2.36104e-05	1.62639e-05	8.4587e-05	2.85421e-05	3.63196e-05	3.5213e-05	3.15597e-05	1.27539e-05	4.01851e-05	2.60719e-05	1.2733	0.53183
Ala	90.0552	7.04913	0.4449	0.439634	0.451516	0.356902	0.525093	0.427164	0.408409	0.384285	0.363086	0.350195	0.443609	0.0596607	0.386628	0.0316414	0.871551	0.10746
Ala-Ala	161.092	7.20075	0.00578008	0.0048085	0.0037884	0.00301318	0.00420308	0.00263267	0.00336207	0.00211684	0.0024018	0.0033376	0.00431865	0.00104577	0.0027702	0.000559855	0.64145	0.02607	*
Allantoin	159.051	17.2973	0.0115008	0.0106215	0.0124015	0.0111443	0.0128936	0.0139952	0.0270654	0.0119702	0.0118323	0.0102118	0.0117123	0.000925722	0.015015	0.00686884	1.28198	0.34473
Alliin	178.054	11.7893	0.000717915	0.000884314	0.000446819	0.000540493	0.000620401	0.000703262	0.000766444	0.000433388	0.000545435	0.000570454	0.000641989	0.000168334	0.000603797	0.000132197	0.94051	0.70091
allo-Threonine	120.065	8.38801	0.0022356	0.00204179	0.00122508	0.00191861	0.00211424	0.00224575	0.00198665	0.00154325	0.00124306	0.00161667	0.00190706	0.000398198	0.00172707	0.000392635	0.90562	0.4922
AMP	346.056	7.71334	0.186809	0.176716	0.193908	0.195454	0.227958	0.121246	0.193959	0.138211	0.151643	0.156435	0.196169	0.0192496	0.152299	0.0269994	0.776366	0.02038	*
Anserine_divalent	121.069	5.33753	0.0512617	0.00125499	0.0292602	0.0226239	0.00205616	0.00235285	0.0265537	0.00283933	0.00217014	0.027145	0.0212914	0.0208264	0.0122122	0.0133657	0.573575	0.43973
Arg	175.119	5.56269	0.143989	0.161422	0.147016	0.142014	0.136525	0.126197	0.13733	0.14165	0.13213	0.118765	0.146193	0.00933247	0.131214	0.00904564	0.897541	0.032791	*
Arg-Glu	304.162	5.88054	0.000836126	0.000721189	0.000606629	0.000824092	0.00112386	0.000544294	0.00098543	0.000833229	0.000657218	0.00104271	0.000822379	0.000192269	0.000812575	0.000211764	0.988079	0.94081
Argininic acid	176.103	7.10891	0.000402248	0.00101753	0.000243827	0.00035709	0.00116508	0.000568125	0.000984479	0.000541799	0.000274037	0.000560574	0.000637154	0.000421815	0.000585803	0.000254473	0.919405	0.82279
Argininosuccinic acid	291.13	7.36538	0.00962388	0.0139812	0.00834379	0.00785968	0.00786396	0.00978825	0.0102162	0.0122454	0.00789951	0.00772146	0.00953451	0.0025882	0.00957417	0.00185948	1.00416	0.97855
Ascorbate 2-glucoside	337.078	6.10556	N.D.	9.68822e-05	5.76848e-05	0.000114419	9.20727e-05	0.000176748	8.89635e-05	9.11733e-05	5.18774e-05	8.6516e-05	9.02648e-05	2.37484e-05	9.90557e-05	4.63226e-05	1.09739	0.72505
Ascorbate 2-sulfate	254.982	11.1032	0.000193615	0.000265687	0.000222894	0.00016801	0.000336542	0.000629951	0.00090028	0.000382725	0.000376539	0.000441576	0.00023735	6.62794e-05	0.000546214	0.000222959	2.30131	0.033652	*
Ascorbic acid	175.025	7.12122	0.0220315	0.0393979	0.0424364	0.0403333	0.0281687	0.0565469	0.0381625	0.0505811	0.0631232	0.0326502	0.0344736	0.0088959	0.0482128	0.0126549	1.39854	0.086386
Asn	133.061	8.232	0.0540233	0.0514331	0.0551818	0.0561597	0.0626925	0.0835841	0.051932	0.0593822	0.0521369	0.056093	0.0558981	0.00418915	0.0606256	0.0131986	1.08457	0.48106
Asp	134.045	9.07718	1.27175	1.48851	1.37103	1.23969	1.28393	1.14161	1.02956	0.938957	1.00549	0.962409	1.33098	0.100593	1.01561	0.078867	0.763049	0.00068132	***
Aspartame	295.129	8.47817	0.000236575	0.000181396	0.000228928	0.000247452	0.000250518	0.000254854	0.000254759	0.000247166	0.00026948	0.000296748	0.000228974	2.79598e-05	0.000264601	1.97045e-05	1.1556	0.051757
ATP	505.988	9.41631	0.150847	0.110015	0.19175	0.147445	0.109328	0.123488	0.132403	0.12353	0.207555	0.131447	0.141877	0.0341812	0.143684	0.0359532	1.01274	0.93707
Azelaic acid	187.098	9.74274	0.000211959	0.000207543	8.59165e-05	7.1624e-05	0.000114374	N.D.	0.000147398	0.000114971	N.D.	0.000132428	0.000138283	6.70493e-05	0.000131599	1.62289e-05	0.951664	0.84037
Betaine	118.086	8.78936	0.864063	0.690308	1.00329	0.793279	0.994918	0.945668	0.969734	0.712563	0.862628	0.785217	0.869172	0.13377	0.855162	0.107936	0.983882	0.86012
Betaine aldehyde_+H2O	120.102	5.82079	0.0554878	0.0533765	0.0393393	0.0564175	0.0508242	0.0693664	0.087165	0.0600068	0.0558498	0.0460208	0.0510891	0.00691197	0.0636818	0.0155767	1.24649	0.15388
Biocytin	373.19	10.173	3.65589e-05	2.23893e-05	1.63846e-05	N.D.	1.89491e-05	N.D.	N.D.	N.D.	N.D.	N.D.	2.35705e-05	9.00164e-06	N.A.	N.A.	<1	N.A.
Biopterin	238.094	9.43805	1.76721e-05	N.D.	N.D.	N.D.	N.D.	N.D.	N.D.	N.D.	N.D.	N.D.	1.76721e-05	N.A.	N.A.	N.A.	<1	N.A.
Butyric acid Isobutyric acid	87.0451	8.15301	0.000161673	0.000167064	0.000119245	0.000113057	N.D.	0.000108647	0.00015579	0.000121057	0.000161475	N.D.	0.00014026	2.80392e-05	0.000136742	2.58836e-05	0.974921	0.85984
Butyrylcarnitine	232.155	7.43904	0.0201324	0.0148023	0.014663	0.0179243	0.012783	0.0119871	0.010827	0.0146408	0.0136087	0.0123345	0.016061	0.00292968	0.0126796	0.00147818	0.789466	0.061389
Cadaverine	103.123	3.90468	0.0028563	0.00300792	0.00131238	0.000565346	0.00262983	0.00173629	0.00419753	0.000793434	0.00111773	0.00235398	0.00207436	0.0010781	0.00203979	0.00134632	0.983338	0.96541
Caffeine	195.087	16.7481	0.00075915	0.00147637	0.000361758	0.000628418	0.00044776	0.000286472	0.00125302	0.000688233	0.000958545	0.000643713	0.000734691	0.000442546	0.000765997	0.000362357	1.04261	0.90573
cAMP	328.045	6.39468	0.000126901	0.000102151	0.000128875	0.000148595	0.000146588	0.000289704	8.46022e-05	0.000114126	0.000120495	0.000140735	0.000130622	1.87448e-05	0.000149933	8.06806e-05	1.14784	0.62714
Capryloylglycine	200.129	6.5998	0.000648379	0.00059357	0.000463475	0.00031319	0.000360453	0.000320835	0.00019436	0.000288002	0.000378776	0.000223301	0.000475813	0.000144527	0.000281055	7.42157e-05	0.590683	0.036678	*
Carboxymethyllysine	205.118	7.21115	0.00157705	0.00195081	0.00174076	0.00249543	0.00185502	0.00247649	0.00278524	0.00198819	0.00249439	0.00236427	0.00192381	0.000348552	0.00242172	0.000287955	1.25881	0.040187	*
Carnitine	162.113	6.62203	0.469116	0.595583	0.316142	0.375663	0.45321	0.295491	0.237579	0.318228	0.219776	0.266617	0.441943	0.105699	0.267538	0.0404055	0.605368	0.017495	*
Carnosine	227.114	5.27692	0.00586626	0.000153452	0.00487928	0.00280148	0.00027216	0.000264099	0.00270324	0.000349492	0.000254508	0.00407486	0.00279453	0.00260381	0.00152924	0.00176605	0.547227	0.39824
cCMP 2',3'-cCMP	304.034	6.47074	N.D.	2.64137e-05	1.86724e-05	7.3901e-05	3.02788e-05	0.000155872	8.1605e-05	6.97793e-05	0.000160686	8.64755e-05	3.73165e-05	2.48625e-05	0.000110884	4.37229e-05	2.97144	0.017309	*
CDP	402.011	9.21473	0.00101952	0.000875897	0.00116859	0.00095132	0.000736068	0.000778713	0.000998194	0.000739304	0.000932425	0.00102308	0.000950279	0.000161147	0.000894343	0.000128662	0.941137	0.56176
CDP-choline	487.1	5.84481	0.00335232	0.00254571	0.00369831	0.00342179	0.00359482	0.00303826	0.00327019	0.0024681	0.00297352	0.0026897	0.00332259	0.000455397	0.00288795	0.000312891	0.869188	0.12146
CDP-ethanolamine	447.068	16.8611	0.0259747	0.0228944	0.0233773	0.0239624	0.0208905	0.017587	0.0200306	0.0242352	0.0206219	0.0197987	0.0234199	0.00183694	0.0204547	0.00240593	0.87339	0.062191
cGMP	344.04	6.45636	7.50183e-05	N.D.	7.62632e-05	7.09327e-05	N.D.	N.D.	4.50812e-05	6.75253e-05	8.54622e-05	3.82534e-05	7.40714e-05	2.78853e-06	5.90805e-05	2.15798e-05	0.797616	0.25947
Cholic acid	407.28	5.90594	8.80917e-05	0.000131401	0.000578069	0.00088854	0.000214144	9.21659e-05	0.000271107	N.D.	N.D.	N.D.	0.000380049	0.000343644	0.000181637	0.000126531	0.477929	0.3161
Choline	104.107	5.36525	0.290706	0.577138	0.29563	0.366213	0.323159	0.448767	0.487721	0.421836	0.504144	0.371341	0.370569	0.119302	0.446762	0.0531133	1.20561	0.24371
Cinnamoylglycine	204.067	6.79383	N.D.	N.D.	N.D.	1.846e-05	N.D.	3.1713e-05	5.05174e-05	N.D.	N.D.	N.D.	1.846e-05	N.A.	4.11152e-05	1.32967e-05	2.22726	N.A.
cis-4-Hydroxyproline	132.066	8.58998	0.000287528	0.000297461	0.000368462	0.000290039	0.000356144	0.000298331	0.000327889	0.000284586	0.000257409	0.000252316	0.000319927	3.90993e-05	0.000284106	3.09954e-05	0.888035	0.14905
cis-Aconitic acid	173.009	17.2125	0.00527051	0.00319365	0.00381412	0.00249407	0.00443605	0.00345292	0.00296405	0.00314437	0.00343081	0.00240417	0.00384168	0.00107606	0.00307926	0.000429087	0.801541	0.19848
Citraconic acid	129.019	12.5953	0.000581163	N.D.	0.000663234	0.000683142	N.D.	0.000562539	0.000443825	N.D.	N.D.	N.D.	0.000642513	5.40548e-05	0.000503182	8.39433e-05	0.783147	0.20716
Citramalic acid	147.03	12.8583	0.00404848	0.00362068	0.0055686	0.00503553	0.00402458	0.00327495	0.00331997	0.0037378	0.0039614	0.00294041	0.00445958	0.00080988	0.00344691	0.000403592	0.772922	0.047235	*
Citric acid	191.02	16.6881	0.086915	0.0741048	0.0619956	0.0527444	0.0813923	0.0748664	0.0739597	0.075417	0.0645142	0.0472422	0.0714304	0.0140031	0.0671999	0.0120158	0.940774	0.62234
Citrulline	176.103	8.62552	0.00834007	0.0140528	0.0088823	0.00900911	0.0102772	0.0215254	0.0108123	0.0185384	0.00928881	0.00999171	0.0101123	0.00231437	0.0140313	0.00560461	1.38755	0.20456
CMP	322.045	7.92477	0.00367072	0.00554002	0.00343318	0.00361761	0.00343874	0.0031005	0.00373713	0.00313109	0.00328041	0.00350362	0.00394005	0.000900643	0.00335055	0.000268551	0.850382	0.22315
CMP-N-acetylneuraminate	613.139	6.90061	0.000618216	0.000496783	0.000661472	0.000654801	0.000765181	0.000831496	0.000905592	0.000680118	0.000678328	0.000651119	0.000639291	9.66093e-05	0.000749331	0.000112523	1.17213	0.13654
CoA_divalent	382.551	8.64616	0.053836	0.0539924	0.0442804	0.043466	0.0543565	0.0405154	0.0568113	0.0338296	0.0381713	0.0430011	0.0499863	0.00559105	0.0424657	0.00870216	0.849548	0.14914
Creatine	132.077	6.89492	0.73597	0.799449	0.626919	0.587348	0.461895	0.426824	0.419577	0.528352	0.500376	0.371994	0.642316	0.131598	0.449424	0.0636841	0.699693	0.026787	*
Creatinine	114.066	5.70386	0.0164286	0.0236943	0.0131889	0.0101652	0.0165237	0.0278193	0.0399374	0.0172215	0.0149928	0.0171394	0.0160001	0.00504004	0.0234221	0.0105008	1.46387	0.20615
CTP	481.977	9.81026	0.000871722	0.000651666	0.000951235	0.000773714	0.000465799	0.000792372	0.000769894	0.000721704	0.00118281	0.000847898	0.000742827	0.000191087	0.000862936	0.000184478	1.16169	0.34158
Cumic acid	163.076	7.11666	8.37111e-05	0.000152546	9.88815e-05	6.66227e-05	8.46313e-05	N.D.	7.53213e-05	6.07822e-05	0.00016466	5.36521e-05	9.72786e-05	3.29428e-05	8.8604e-05	5.14997e-05	0.910827	0.78197
Cyclohexylamine	100.112	5.82251	0.0036665	0.00451934	0.00379081	0.00332714	0.00394947	0.00429665	0.0043492	0.00316488	0.00404841	0.00255534	0.00385065	0.000438312	0.00368289	0.000789616	0.956434	0.69176
Cys	122.027	8.84311	0.209749	0.742611	0.137293	0.281647	0.320751	0.308551	0.428316	0.230362	0.253841	0.212022	0.33841	0.236598	0.286618	0.0871249	0.846955	0.66504
Cys-Gly	179.049	7.16783	0.0542558	0.0762643	0.0315076	0.0636371	0.0934229	0.054436	0.0803943	0.0314907	0.0426953	0.0461658	0.0638175	0.0232744	0.0510364	0.0183628	0.799724	0.36474
Cystathionine	223.075	7.75187	0.00641305	0.0103032	0.00762968	0.00639927	0.00895725	0.00856342	0.00416089	0.00730885	0.00656881	0.00352361	0.0079405	0.00168978	0.00602512	0.00212835	0.758783	0.15561
Cysteic acid	167.997	8.93234	0.000297723	0.000388172	0.000680286	0.000318801	0.000347716	0.000425928	0.000304531	0.000221453	0.000212326	0.00020152	0.00040654	0.000156743	0.000273151	9.46425e-05	0.671894	0.15011
Cysteine glutathione disulfide	427.096	9.10231	0.270484	0.0574398	0.217104	0.178842	0.149815	0.14457	0.136019	0.0843833	0.0830745	0.145348	0.174737	0.0796227	0.118679	0.0321175	0.679186	0.20123
Cysteinesulfinic acid	152.002	7.87162	0.000401238	0.000855157	0.000269658	0.000579863	0.000273932	0.00084871	0.000454078	0.000380358	0.000294156	0.000245466	0.00047597	0.000246752	0.000444554	0.000239692	0.933996	0.8433
Cystine	241.031	8.60645	0.170805	0.305076	0.134654	0.094065	0.0861383	0.152056	0.120853	0.079195	0.101394	0.0927595	0.158148	0.0888706	0.109251	0.0283016	0.69082	0.29593
Cytidine	244.093	7.52656	0.00400942	0.00771582	0.00435102	0.00546211	0.00437716	0.00749032	0.00474146	0.00568999	0.00594246	0.00570271	0.00518311	0.00151756	0.00591339	0.000994392	1.1409	0.39842
Cytosine	112.051	5.67875	7.82522e-05	0.000128719	0.000105612	0.000100047	7.13199e-05	9.22754e-05	0.000151024	5.59984e-05	7.29099e-05	6.99834e-05	9.67901e-05	2.29144e-05	8.84382e-05	3.73019e-05	0.913711	0.68316
dADP	410.028	8.87683	N.D.	N.D.	N.D.	N.D.	N.D.	N.D.	N.D.	3.59133e-05	N.D.	N.D.	N.A.	N.A.	3.59133e-05	N.A.	1<	N.A.
dAMP	330.061	7.77603	N.D.	6.01461e-05	N.D.	N.D.	6.06042e-05	4.53504e-05	5.58296e-05	6.63232e-05	N.D.	3.08986e-05	6.03751e-05	3.23949e-07	4.96004e-05	1.51248e-05	0.821537	0.24945
dATP	489.993	9.37857	N.D.	N.D.	N.D.	N.D.	N.D.	2.91277e-05	N.D.	N.D.	N.D.	N.D.	N.A.	N.A.	2.91277e-05	N.A.	1<	N.A.
dCMP	306.05	8.03039	N.D.	7.87167e-05	3.54423e-05	6.28209e-05	N.D.	9.52682e-05	N.D.	0.00010682	7.07755e-05	N.D.	5.89933e-05	2.18897e-05	9.09544e-05	1.84052e-05	1.54177	0.12709
Deamido-NAD+	663.086	6.98623	2.52114e-05	0.00010792	0.000150812	8.2826e-05	8.35816e-05	2.44526e-05	N.D.	N.D.	N.D.	6.9922e-05	9.00701e-05	4.55779e-05	4.71873e-05	3.21517e-05	0.523895	0.26084
Decanoic acid	171.139	6.74929	0.00148063	0.00146534	0.00129283	0.000818868	0.000967568	0.00107018	0.000742072	0.000807731	0.00105976	0.000873001	0.00120505	0.000298721	0.00091055	0.00014842	0.755613	0.096923
Decarboxylated S-Adenosylmethionine	355.154	4.4007	0.000317616	0.000483835	0.000354418	0.000263012	0.00048439	0.000718123	0.000413877	0.000444312	0.000321932	0.000591917	0.000380654	9.98867e-05	0.000498032	0.000156711	1.30836	0.20201
Deoxyxylulose 5-phosphate	213.017	9.00253	N.D.	N.D.	N.D.	N.D.	N.D.	6.72393e-05	N.D.	3.33213e-05	N.D.	N.D.	N.A.	N.A.	5.02803e-05	2.39837e-05	1<	N.A.
Diethanolamine	106.086	5.97062	0.00106679	0.00137905	0.00109921	0.00205545	0.00604467	0.00657434	0.00170711	0.00656534	0.0032016	0.00444231	0.00232904	0.00211477	0.00449814	0.00212473	1.93133	0.14434
Dihydrouracil 1-Methylhydantoin Glycine anhydride	115.05	17.2853	0.00130756	0.00185975	0.00194167	0.00164913	0.00221786	0.00203295	0.00229282	0.00123607	0.00181907	0.00121826	0.00179519	0.000340365	0.00171984	0.000480055	0.958023	0.78267
Dihydroxyacetone phosphate	168.991	10.0784	6.33138e-05	N.D.	0.000154218	N.D.	8.71506e-05	0.000288282	0.000183921	0.000316852	0.000117784	0.000269152	0.000101561	4.7134e-05	0.000235198	8.224e-05	2.31584	0.026657	*
Dimethylallylpyrophosphate	244.999	10.5804	0.00258838	0.00100639	0.0016943	0.00146639	0.00164289	0.00252204	0.0024713	0.000287551	0.00174583	0.00167482	0.00167967	0.000575785	0.00174031	0.000902813	1.0361	0.9029
Dodecanedioic acid	229.144	8.80606	N.D.	5.66179e-05	N.D.	N.D.	N.D.	N.D.	N.D.	N.D.	N.D.	N.D.	5.66179e-05	N.A.	N.A.	N.A.	<1	N.A.
DOPA	198.076	9.09622	0.000116423	9.16085e-05	6.27775e-05	8.93187e-05	5.62596e-05	9.27968e-05	8.40849e-05	4.33263e-05	5.24676e-05	0.000114548	8.32775e-05	2.42629e-05	7.74447e-05	2.93442e-05	0.929959	0.74107
Dopamine	154.086	6.77102	0.000240456	0.000162618	0.00023224	0.000180436	0.000185318	0.000184638	0.00012141	0.000209848	0.000163647	0.000151564	0.000200214	3.41745e-05	0.000166221	3.34365e-05	0.830219	0.15056
dTDP	401.015	9.11424	0.000159619	9.17329e-05	0.000162532	0.000160468	0.000112764	7.76236e-05	0.00013636	0.00013135	7.88032e-05	0.000141181	0.000137423	3.29767e-05	0.000113064	3.20058e-05	0.822741	0.26994
dTDP-glucose	563.068	7.08277	0.000836267	0.000959167	0.000882065	0.00102089	0.000952335	0.000994758	0.000876179	0.000768568	0.000950112	0.000852112	0.000930145	7.19276e-05	0.000888346	8.79578e-05	0.955062	0.43548
dTMP	321.049	7.89908	0.000132217	0.000163203	9.48886e-05	0.000121027	0.000132779	0.00010311	0.000131606	0.000172504	0.000118652	0.000104508	0.000128823	2.46041e-05	0.000126076	2.84335e-05	0.978678	0.87438
dTTP	480.982	9.649	0.000107462	9.34016e-05	0.000172115	0.000163131	6.96785e-05	N.D.	7.19315e-05	8.57825e-05	9.3411e-05	0.000145355	0.000121158	4.46275e-05	9.912e-05	3.208e-05	0.818108	0.41806
Ectoine	143.082	7.32286	N.D.	N.D.	N.D.	1.19914e-05	2.33265e-05	0.000971265	0.00063694	0.0214751	0.0165816	0.00125968	1.7659e-05	8.01516e-06	0.00818491	0.0100511	463.499	0.14338
Ergothioneine	230.096	13.4985	0.00223127	0.000409645	0.00889385	3.0875e-05	N.D.	0.0247879	0.000756942	7.68204e-05	N.D.	0.00603612	0.00289141	0.00411529	0.00791446	0.01156	2.73723	0.4618
Ethanolamine	62.0602	4.97471	0.00980575	0.0158659	0.011988	0.0139811	0.0114885	0.0152679	0.0146981	0.0169225	0.019749	0.0115721	0.0126258	0.00234456	0.0156419	0.00300426	1.23888	0.11695
Ethanolamine phosphate	140.012	6.7784	0.049403	0.0554278	0.0600362	0.0659936	0.0631221	0.065028	0.0566698	0.0650324	0.0674686	0.0536424	0.0587965	0.00655042	0.0615682	0.00603319	1.04714	0.5063
Ethyl glucuronide	221.067	6.59461	0.00038602	0.000593546	0.000697384	0.000750883	0.000957911	0.000158479	0.000435165	0.000372319	0.000508141	0.00017439	0.000677149	0.000210011	0.000329699	0.000156699	0.486892	0.019661	*
FAD_divalent	391.571	6.65873	0.00737814	0.00850055	0.006315	0.0063171	0.00703392	0.00502	0.0072066	0.00516327	0.00587049	0.00451014	0.00710894	0.000904437	0.0055541	0.00104388	0.781284	0.036529	*
Farnesyl pyrophosphate	381.124	8.17135	0.000419468	0.000448128	0.000287813	0.000281068	0.000343681	0.000191915	0.000610942	0.00014587	0.000139208	0.000270915	0.000356031	7.57161e-05	0.00027177	0.000196748	0.763332	0.41121
FMN	455.097	7.01606	0.000275592	0.000372272	0.00018764	0.00024305	0.000234626	0.000263076	0.000229416	0.00021317	0.000308317	0.000205734	0.000262636	6.88847e-05	0.000243942	4.22138e-05	0.928824	0.62169
Formiminoglutamic acid	173.057	6.87008	5.36399e-05	N.D.	N.D.	N.D.	6.81389e-05	N.D.	2.87519e-05	N.D.	N.D.	N.D.	6.08894e-05	1.02524e-05	2.87519e-05	N.A.	0.472199	N.A.
Fructose 1,6-diphosphate	338.989	11.2434	0.000372764	0.000344952	0.000423969	0.000346958	0.000394161	0.00049976	0.000426359	0.000336706	0.000366643	0.000642387	0.000376561	3.33434e-05	0.000454371	0.000122205	1.20663	0.23284
Fructose 6-phosphate	259.022	8.19969	0.00408779	0.00343607	0.00441472	0.00418613	0.00340753	0.00524079	0.0043521	0.00369507	0.00535996	0.00449002	0.00390645	0.000458152	0.00462759	0.000684978	1.1846	0.09136
Fumaric acid	115.004	16.3471	0.0122911	0.0137666	0.0114695	0.00917389	0.0135785	0.0152052	0.016153	0.0167064	0.0142626	0.0101957	0.0120559	0.00186748	0.0145046	0.0025827	1.20311	0.12782
GABA	104.071	6.01306	0.00503194	0.00626915	0.00499828	0.0070957	0.00601579	0.0178981	0.00918288	0.0087682	0.00688755	0.0086447	0.00588217	0.000886626	0.0102763	0.00435049	1.74702	0.086143
GDP	442.017	8.64354	0.0156017	0.00988322	0.0170807	0.0164505	0.0143087	0.0121178	0.0178572	0.012402	0.0145668	0.0125851	0.014665	0.00286763	0.0139058	0.00241106	0.948231	0.66285
GDP-mannose GDP-glucose	604.07	6.97078	0.00219976	0.00201717	0.00219355	0.00196026	0.00230674	0.00159558	0.00199225	0.00154055	0.00167224	0.00150453	0.00213549	0.000142771	0.00166103	0.000195656	0.77782	0.0029065	**
Geranyl diphosphate	313.061	9.04234	0.000277006	0.000352914	0.000279217	0.000187345	0.000324016	0.000438747	0.000416562	4.93057e-05	0.000195902	0.00017905	0.0002841	6.27782e-05	0.000255913	0.000166907	0.900787	0.73788
Gln	147.077	8.40969	0.287524	0.274224	0.266212	0.250372	0.16167	0.286496	0.318775	0.125018	0.146232	0.173854	0.248	0.0501	0.210075	0.0870034	0.847077	0.42878
Glu	148.061	8.54577	2.43531	2.909	2.00691	2.05048	1.93577	2.11066	2.30681	1.61334	1.92402	1.86298	2.26749	0.407658	1.96356	0.261627	0.865962	0.20448
Glu-Glu	277.103	8.48337	0.000465868	0.000538933	0.000442095	0.000425149	0.000442385	0.000504052	0.000436579	0.000397895	0.000445808	0.000433855	0.000462886	4.49129e-05	0.000443638	3.83812e-05	0.958418	0.48757
Glucaric acid	209.03	11.2348	0.000262336	0.000405885	0.000372673	0.000178115	0.000313845	0.000663797	0.000599243	0.000445141	0.000491533	0.000640421	0.000306571	9.04757e-05	0.000568027	9.53146e-05	1.85284	0.0021575	**
Gluconic acid	195.051	6.92031	0.0265237	0.03314	0.0365001	0.0462641	0.04278	0.048323	0.0376051	0.0465705	0.0460579	0.0398726	0.0370416	0.00781224	0.0436858	0.00466282	1.17937	0.14957
Gluconolactone	179.055	17.9831	0.0140162	0.0202921	0.0186647	0.0291358	0.0216206	0.0259713	0.0233677	0.0284776	0.0256446	0.0237736	0.0207459	0.00549958	0.025447	0.00203849	1.2266	0.13217
Glucosamine	180.087	7.21721	0.00220437	0.00341019	0.00123863	0.00229346	0.0015362	0.00246331	0.00770589	0.00420378	0.00243654	0.00330826	0.00213657	0.000839355	0.00402356	0.0021827	1.88319	0.12924
Glucosaminic acid	196.082	9.35112	N.D.	N.D.	N.D.	N.D.	1.00358e-05	N.D.	N.D.	N.D.	1.8802e-05	N.D.	1.00358e-05	N.A.	1.8802e-05	N.A.	1.8735	N.A.
Glucose 1-phosphate	259.022	8.32219	0.0036638	0.00432554	0.00404106	0.00444439	0.00399617	0.0047091	0.00618685	0.00442157	0.00483905	0.00405971	0.00409419	0.000305705	0.00484325	0.000808553	1.18296	0.10904
Glucose 6-phosphate	259.022	8.12266	0.00881262	0.00826013	0.010757	0.0116282	0.00961349	0.011082	0.010999	0.00931408	0.0112242	0.00673601	0.00981428	0.00138184	0.00987106	0.00191757	1.00578	0.95861
Glucurone	175.025	4.69385	0.00345547	0.00379132	0.00471188	0.00182931	0.00417948	0.0014187	0.0037129	0.00528871	0.00622527	0.00254408	0.00359349	0.00109141	0.00383793	0.00195873	1.06802	0.8152
Glucuronic acid Galacturonic acid	193.035	6.8442	0.00308811	0.003821	0.00491688	0.0112756	0.00551776	0.0111336	0.00609464	0.0091135	0.00835864	0.00808449	0.00572388	0.0032436	0.00855697	0.0018217	1.49496	0.13716
Glutaric acid	131.035	12.5728	0.000408083	0.000402357	0.000425237	0.000432488	0.000265418	0.000358559	0.000420675	0.00049903	0.000361826	0.000345152	0.000386717	6.89084e-05	0.000397049	6.39799e-05	1.02672	0.81214
Glutarylcarnitine	276.144	7.89487	0.00490774	0.0027349	0.0038985	0.00796061	0.00619948	0.00251194	0.00182903	0.00485441	0.00305391	0.00582045	0.00514025	0.00202843	0.00361395	0.00166744	0.703069	0.23119
Glutathione (GSH)	308.091	10.3302	0.390131	0.160368	0.293816	0.68039	0.668033	0.355639	0.637911	0.414706	0.292256	0.425978	0.438548	0.230123	0.425298	0.130259	0.969788	0.91426
Glutathione (GSSG)_divalent	307.083	9.50721	0.654144	0.0191182	0.54154	0.494388	0.400251	0.193757	0.246581	0.150209	0.119199	0.326689	0.421888	0.243006	0.207287	0.0821604	0.491332	0.12146
Gly	76.0394	6.50421	0.54936	0.707604	0.452755	0.452354	0.486657	0.508753	0.415432	0.469191	0.500475	0.432266	0.529746	0.106995	0.465223	0.0409833	0.878201	0.26202
Gly-Asp	191.066	7.69814	0.0011638	0.00147685	0.00123908	0.00155124	0.00111858	0.00154908	0.00129717	0.00139062	0.0011281	0.001308	0.00130991	0.000193055	0.0013346	0.000153205	1.01885	0.82867
Gly-Gly	133.061	6.48861	0.00111744	0.00172121	0.00116171	0.00127423	0.00160332	0.0014326	0.00129514	0.00125877	0.00154761	0.00145022	0.00137558	0.000271097	0.00139687	0.000118603	1.01547	0.87799
Gly-Leu	189.124	7.50144	0.00559923	0.00477706	0.0059662	0.00499515	0.00509144	0.00619196	0.00431589	0.00459997	0.00464062	0.00297176	0.00528582	0.000485348	0.00454404	0.00114589	0.859667	0.23614
Glyceric acid	105.019	8.49096	0.000708293	0.000490371	0.000492528	0.000246791	0.000487166	0.000429073	0.000341819	0.000355696	0.000527276	0.000488177	0.00048503	0.00016332	0.000428408	8.08275e-05	0.883262	0.51383
Glycerol	93.0549	17.2921	0.274716	0.400417	0.303127	0.279526	0.259551	0.291425	0.296538	0.147072	0.419865	0.239643	0.303467	0.0564088	0.278909	0.0990695	0.919073	0.64618
Glycerol 2-phosphate	171.006	10.0577	6.69871e-05	0.000272028	4.72094e-05	0.000112813	7.42273e-05	0.000139003	0.00013144	0.000128063	0.000180637	0.000109736	0.000114653	9.11389e-05	0.000137776	2.62645e-05	1.20167	0.61073
Glycerol 3-phosphate	171.006	9.68844	0.0269145	0.0528921	0.0322862	0.0372202	0.0401201	0.052481	0.0534442	0.045148	0.0528964	0.0365401	0.0378866	0.00977685	0.048102	0.00729904	1.26963	0.10106
Glycerophosphocholine	258.11	16.9419	3.65854	3.42754	3.21705	3.19223	3.31948	3.1125	3.34989	3.00339	3.78415	2.93374	3.36297	0.189649	3.23673	0.344297	0.962464	0.49877
Glycolic acid	75.0087	10.0085	N.D.	N.D.	N.D.	0.000892769	0.000465495	0.000366013	N.D.	N.D.	0.000534672	0.00073257	0.000679132	0.000302128	0.000544418	0.000183473	0.801639	0.64466
GMP	362.051	7.6029	0.0305911	0.0372044	0.0289065	0.0302378	0.0338036	0.0220124	0.0400959	0.0265425	0.0235697	0.0235923	0.0321487	0.00334997	0.0271626	0.00741342	0.844905	0.2232
GTP	521.983	9.20949	0.0152321	0.00828128	0.0182165	0.0156849	0.00958965	0.0125237	0.0136185	0.0122205	0.0184128	0.0130003	0.0134009	0.00425722	0.0139552	0.00254726	1.04136	0.81038
Guanidinosuccinic acid	176.067	7.89313	0.00172271	0.00289335	0.00187778	0.00181073	0.00219541	0.00154748	0.00171635	0.00206778	0.00158998	0.0017268	0.0021	0.000477996	0.00172968	0.000204454	0.823658	0.16761
Guanidoacetic acid	118.061	6.42884	0.15775	0.148095	0.13408	0.141875	0.144124	0.0828868	0.0906913	0.122878	0.137113	0.0668202	0.145185	0.00868549	0.100078	0.029074	0.689315	0.022897	*
Guanine	152.057	6.48861	0.00246166	0.00330534	0.00265844	0.00304855	0.0021841	0.00467427	0.00459578	0.0028447	0.00340262	0.00295939	0.00273162	0.000449337	0.00369535	0.000883178	1.35281	0.073037
Guanosine	284.099	9.90696	0.0412113	0.114788	0.0333054	0.0475882	0.0339876	0.105535	0.0834384	0.0680172	0.0661372	0.0450939	0.0541761	0.0343818	0.0736443	0.0224503	1.35935	0.32484
H-Asp(Gly-OH)-OH	191.066	9.37542	0.00130141	0.00151114	0.00135364	0.00152452	0.00127683	0.00204094	0.00217655	0.00177039	0.00162297	0.00212597	0.00139351	0.000116927	0.00194736	0.000239651	1.39745	0.0038423	**
Heptanoic acid	129.092	7.24183	0.000196147	0.000269048	0.00019586	0.00015325	0.000189721	0.00014469	0.00013545	0.000151674	0.000197771	0.000140128	0.000200805	4.20939e-05	0.000153943	2.52216e-05	0.766626	0.072831
Hexamine	141.113	5.75734	1.26447e-05	N.D.	1.02467e-05	N.D.	N.D.	N.D.	N.D.	N.D.	N.D.	N.D.	1.14457e-05	1.69565e-06	N.A.	N.A.	<1	N.A.
Hexanoic acid 4-Methylpentanoic acid	115.076	7.46685	0.000847971	0.00064163	0.000540278	0.000387884	0.000470114	0.000307241	0.000524232	0.000381598	0.000430733	0.000321021	0.000577575	0.00017758	0.000392965	8.84746e-05	0.68037	0.083687
Hexylamine	102.128	5.91757	0.000104374	7.3422e-05	8.1952e-05	N.D.	8.71922e-05	N.D.	9.20665e-05	6.92433e-05	N.D.	6.85041e-05	8.67352e-05	1.30572e-05	7.66047e-05	1.33955e-05	0.883202	0.36887
Hippuric acid	178.051	7.09128	0.000113782	0.000185278	0.00014137	0.000166018	0.000177684	0.00045833	0.0010193	0.000321586	0.000137234	0.000216655	0.000156826	2.92433e-05	0.000430621	0.000350376	2.74584	0.15562
His	156.077	5.71858	0.191352	0.197922	0.210674	0.161869	0.182033	0.182717	0.18371	0.169189	0.161819	0.153234	0.18877	0.0182979	0.170134	0.0132126	0.901276	0.10571
His-Glu	285.119	5.89527	5.31002e-05	7.21773e-05	6.50892e-05	7.71844e-05	5.25424e-05	0.000128319	8.9635e-05	8.23032e-05	6.74318e-05	8.14877e-05	6.40187e-05	1.10901e-05	8.98354e-05	2.2964e-05	1.40327	0.065969
Histamine	112.087	3.75234	0.00018443	0.000162802	0.00153268	0.00390734	0.002931	0.00571506	0.00234225	0.00307626	0.00765865	0.00405424	0.00174365	0.00166329	0.00456929	0.00213957	2.62053	0.049939	*
Homoarginine	189.135	5.61812	0.00142108	0.00154091	0.0019154	0.00114065	0.00147488	0.000615125	0.000836151	0.000967807	0.000909087	0.000581701	0.00149858	0.000278487	0.000781974	0.000174338	0.521809	0.0020219	**
Homocarnosine	241.13	5.33753	0.0054326	0.000101528	0.00273597	0.00201011	0.000164784	0.000194631	0.00248011	0.000209227	0.000155538	0.00270751	0.002089	0.00219415	0.0011494	0.00132115	0.550218	0.4408
Homocitric acid	205.035	15.7799	0.00180961	0.00230653	0.00278343	0.00201015	0.00225754	0.00208584	0.00193866	0.00331178	0.00450407	0.00235277	0.00223345	0.00036671	0.00283862	0.00107358	1.27096	0.28727
Homocitrulline	190.119	8.70701	0.00223006	0.00269276	0.00255018	0.00190964	0.0022668	0.00312768	0.00188635	0.00143217	0.00130126	0.00115684	0.00232989	0.00030445	0.00178086	0.000800946	0.764354	0.20991
Homocysteic acid	182.013	7.80473	5.77695e-05	5.36857e-05	5.54535e-05	4.39137e-05	2.44003e-05	4.98747e-05	8.7682e-05	0.00014818	0.000171267	0.000105663	4.70445e-05	1.3715e-05	0.000112533	4.82472e-05	2.39206	0.036113	*
Homocysteine	136.043	8.19003	9.56569e-06	4.17359e-05	N.D.	N.D.	1.8071e-05	2.72936e-05	N.D.	1.3746e-05	N.D.	9.16646e-06	2.31242e-05	1.66698e-05	1.67354e-05	9.42604e-06	0.723717	0.60199
Homocysteinethiolactone	118.032	5.73191	0.000106132	1.54435e-05	4.59725e-05	3.86488e-05	2.74465e-05	3.10504e-05	1.92868e-05	N.D.	1.16371e-05	1.19336e-05	4.67286e-05	3.51608e-05	1.8477e-05	9.09847e-06	0.39541	0.1493
Homoserine	120.066	7.88359	0.00146985	0.00131387	0.00134916	0.0010052	0.00138763	0.000944693	0.000958274	0.000825037	0.000892057	0.00085365	0.00130514	0.000177421	0.000894742	5.7197e-05	0.685551	0.0048369	**
Homoserinelactone	102.055	5.57135	0.00902427	0.00899613	0.0077216	0.00754973	0.00770125	0.00754404	0.00868479	0.00626693	0.00684621	0.00667716	0.0081986	0.000743927	0.00720383	0.000947631	0.878666	0.10414
Homovanillic acid	181.051	6.96736	0.000130689	0.000955543	0.000111048	6.96722e-05	0.00025443	0.000547588	0.000327805	0.000176768	0.000130207	0.000213028	0.000304276	0.000370521	0.000279079	0.000166931	0.917189	0.89462
Hydroxycitric acid	207.015	17.2495	0.000186519	0.000264114	0.000193277	0.000135909	0.000112834	0.000125904	0.000159117	0.000363021	0.000255755	0.000219471	0.00017853	5.86054e-05	0.000224654	9.24477e-05	1.25835	0.37848
Hydroxyproline	132.066	9.38757	0.0697299	0.0630613	0.0584739	0.0562479	0.0425262	0.0698298	0.0733569	0.0581729	0.0708984	0.0726367	0.0580078	0.010074	0.0689789	0.0061993	1.18913	0.078871
Hypotaurine	110.027	13.927	0.0833964	0.092527	0.0441403	0.0767232	0.0739738	0.0999756	0.0584584	0.0478302	0.0315374	0.0339783	0.0741521	0.0182376	0.054356	0.0277331	0.733033	0.22459
Hypoxanthine	137.046	8.91246	0.0680406	0.147668	0.0532394	0.0785916	0.103428	0.164412	0.123982	0.131133	0.0922212	0.0726678	0.0901935	0.0369777	0.116883	0.0356218	1.29592	0.27864
Ile	132.102	7.93559	0.236689	0.29535	0.197	0.260862	0.255092	0.292522	0.24209	0.227027	0.174587	0.199773	0.248999	0.0359919	0.2272	0.0447467	0.912454	0.42175
Ile-Pro-Pro	326.207	8.51544	8.25689e-05	9.60034e-05	7.57779e-05	0.000144379	7.7546e-05	0.000113894	0.000111763	0.000122652	9.72055e-05	0.000176329	9.5255e-05	2.85816e-05	0.000124369	3.0452e-05	1.30564	0.15782
Imidazole-4-acetic acid	127.05	6.26945	0.00356226	0.00534837	0.00322304	0.00391322	0.00264013	0.0034862	0.00536383	0.00589374	0.00368215	0.00275458	0.0037374	0.00101555	0.0042361	0.00133076	1.13343	0.52533
Imidazole-4-methanol	99.0556	5.46158	1.6717e-05	1.48596e-05	1.13772e-05	N.D.	1.61827e-05	N.D.	1.92934e-05	1.93542e-05	1.61403e-05	2.25265e-05	1.47841e-05	2.40173e-06	1.93286e-05	2.60729e-06	1.30739	0.042935	*
Imidazolelactic acid	157.061	6.87845	0.00123103	0.00238019	0.00108811	0.000680428	0.00141984	0.00291997	0.00339933	0.00215781	0.00179145	0.00195547	0.00135992	0.000631812	0.00244481	0.000686581	1.79776	0.031801	*
IMP	347.04	7.87423	0.0211594	0.0220398	0.0127074	0.0198129	0.019313	0.0297232	0.0269827	0.0548074	0.017093	0.0173444	0.0190065	0.00368301	0.0291901	0.0153953	1.5358	0.21663
Inosine	269.088	15.3503	0.161303	0.387667	0.127944	0.186956	0.16338	0.461712	0.284745	0.303347	0.263294	0.20061	0.20545	0.104009	0.302742	0.0969315	1.47356	0.16469
Isethionic acid	124.991	9.2936	0.00358584	0.00553654	0.003641	0.00254628	0.00536226	0.00408994	0.00632625	0.00721355	0.00753081	0.00468635	0.00413438	0.00127868	0.00596938	0.00152412	1.44384	0.074138
Isoamylamine	88.1123	5.79448	N.D.	N.D.	N.D.	N.D.	N.D.	N.D.	0.00113318	N.D.	N.D.	N.D.	N.A.	N.A.	0.00113318	N.A.	1<	N.A.
Isobutyryl CoA_divalent	417.571	8.21934	0.00162514	0.00067448	0.00174759	0.0012937	0.00101369	0.000902226	0.00173595	0.00132676	0.0013904	0.00106036	0.00127092	0.000440205	0.00128314	0.000321391	1.00961	0.96137
Isoglutamic acid	148.061	7.14617	0.000720994	0.00167887	0.00277321	0.000938353	0.000582061	0.00930648	0.00372671	0.00327121	0.00580097	0.000684883	0.0013387	0.000906625	0.00455805	0.00321873	3.40484	0.088333
Isopropanolamine	76.0758	5.47609	0.000185675	0.000228595	0.000106569	0.000156513	0.000208215	0.000201757	0.0004224	0.000139417	7.38616e-05	0.00011258	0.000177113	4.76757e-05	0.000190003	0.000138011	1.07278	0.85138
Isovalerylalanine N-Acetylisoleucine N-Hexanoylglycine	172.098	6.85357	0.00261496	0.00226834	0.00180533	0.00133622	0.00158471	0.00165321	0.00158859	0.00107776	0.00206304	0.00109397	0.00192191	0.000517365	0.00149531	0.000415746	0.778035	0.19029
Isovalerylcarnitine	246.17	7.60281	0.00223965	0.00178435	0.00100732	0.00193351	0.0022124	0.00192147	0.00209635	0.00431016	0.00105354	0.00170511	0.00183545	0.000500876	0.00221733	0.0012348	1.20806	0.54841
Isovalerylglycine 2-Methylbutyrylglycine	158.082	7.0066	0.00180078	0.00305677	0.00103725	0.00113812	0.00231607	0.00362659	0.00545952	0.00432658	0.00118742	0.00233569	0.0018698	0.000842812	0.00338716	0.00167175	1.81151	0.12065
Itaconic acid	129.019	14.0134	0.000225625	0.000284734	N.D.	N.D.	N.D.	N.D.	N.D.	N.D.	N.D.	N.D.	0.00025518	4.17965e-05	N.A.	N.A.	<1	N.A.
Kynurenic acid	188.035	7.18899	7.30333e-05	0.000156694	4.35924e-05	4.82644e-05	0.000113767	7.27546e-05	0.00023109	9.10981e-05	N.D.	7.81278e-05	8.70703e-05	4.7837e-05	0.000118268	7.56081e-05	1.3583	0.50569
Kynurenine	209.092	7.84634	8.29127e-05	9.00718e-05	0.000103003	0.000105015	0.000183417	9.77569e-05	8.86968e-05	8.26135e-05	0.000111891	4.69154e-05	0.000112884	4.04755e-05	8.55747e-05	2.42591e-05	0.758077	0.23943
Lactic acid	89.0244	8.78577	0.181415	0.210049	0.218345	0.198728	0.302811	0.337019	0.303595	0.33876	0.281297	0.221838	0.22227	0.0471034	0.296502	0.0481756	1.33397	0.039114	*
Lauric acid	199.17	6.52456	0.00568318	0.00535827	0.00636818	0.00470313	0.00528607	0.00493624	0.0054399	0.00462405	0.00599578	0.00529723	0.00547977	0.000609527	0.00525864	0.000520665	0.959647	0.55491
Lauroyl CoA_divalent	473.634	7.73534	0.000109858	5.75953e-05	8.85236e-05	6.38984e-05	N.D.	N.D.	N.D.	N.D.	6.44322e-05	N.D.	7.99688e-05	2.39818e-05	6.44322e-05	N.A.	0.805717	N.A.
Lauroylcarnitine	344.279	8.61164	0.00150087	0.00114433	0.00119116	0.000902069	0.000633566	0.000429926	0.000313174	0.000511515	0.000925197	0.00047764	0.0010744	0.000325743	0.00053149	0.00023253	0.494686	0.01828	*
Leu	132.102	8.02573	0.453586	0.564158	0.400648	0.495328	0.480943	0.541214	0.466117	0.383729	0.329704	0.423032	0.478932	0.0598063	0.428759	0.0804893	0.89524	0.29829
Lumazine	165.04	17.2752	3.81558e-05	0.000121965	4.92191e-05	2.49835e-05	1.6691e-05	3.17121e-05	1.66439e-05	1.09956e-05	0.000106831	3.24194e-05	5.02029e-05	4.19971e-05	3.97204e-05	3.86616e-05	0.791196	0.6922
Lys	147.113	5.3765	0.208257	0.188098	0.179013	0.169479	0.199172	0.222757	0.15021	0.143662	0.139126	0.13474	0.188804	0.0154574	0.158099	0.0365954	0.83737	0.14032
Malic acid	133.014	14.7531	0.125703	0.129679	0.101915	0.0724894	0.130997	0.141342	0.129718	0.147915	0.097943	0.104835	0.112157	0.025119	0.124351	0.0220851	1.10872	0.43892
Malonylcarnitine	248.113	7.93907	0.00200938	0.00168839	0.00217411	0.00170142	0.00212821	0.00104722	0.000816223	0.00141363	0.00114877	0.0011616	0.0019403	0.000231985	0.00111749	0.000215825	0.575935	0.00040999	***
Mannosamine	180.087	6.98303	3.7491e-05	2.51015e-05	N.D.	1.56966e-05	2.70965e-05	0.000122042	0.000182461	5.48231e-05	3.63273e-05	0.000418758	2.63464e-05	8.93931e-06	0.000162882	0.000154286	6.18234	0.11894
Melamine	127.073	5.9493	N.D.	N.D.	N.D.	N.D.	N.D.	N.D.	N.D.	N.D.	N.D.	2.79947e-05	N.A.	N.A.	2.79947e-05	N.A.	1<	N.A.
Mesaconic acid_-CO2	85.0296	13.9905	N.D.	0.000442597	N.D.	N.D.	N.D.	N.D.	N.D.	N.D.	N.D.	N.D.	0.000442597	N.A.	N.A.	N.A.	<1	N.A.
Met	150.058	8.37849	0.126862	0.19455	0.059768	0.0609064	0.0961859	0.156169	0.0901946	0.0784859	0.0712108	0.0904557	0.107654	0.0559681	0.0973032	0.0339023	0.903848	0.7346
Methionine sulfoxide	166.054	9.21935	0.00637876	0.00718233	0.00250692	0.00404107	0.00720752	0.00579328	0.00440479	0.0047947	0.00397257	0.00217106	0.00546332	0.00209752	0.00422728	0.00133218	0.773757	0.30391
Methoxamine	212.128	7.4168	N.D.	1.23702e-05	N.D.	N.D.	N.D.	N.D.	N.D.	N.D.	N.D.	N.D.	1.23702e-05	N.A.	N.A.	N.A.	<1	N.A.
Methylguanidine	74.0714	4.85783	4.43215e-05	2.78905e-05	3.74578e-05	3.16911e-05	2.06459e-05	3.0422e-05	2.60263e-05	4.36604e-05	1.90109e-05	1.34525e-05	3.24014e-05	9.03742e-06	2.65144e-05	1.15803e-05	0.818312	0.39784
Mevalolactone	131.07	17.3892	0.00158574	0.00213869	0.00141026	0.00127196	0.00161918	0.00173544	0.00196548	0.00117209	0.00177732	0.0012456	0.00160517	0.000329482	0.00157919	0.000349966	0.983816	0.9068
Mevalonic acid	147.066	7.22126	0.000139838	0.000204015	8.84531e-05	8.92504e-05	0.000238778	0.000221495	0.000151242	6.45388e-05	4.76135e-05	0.000145558	0.000152067	6.77487e-05	0.000126089	7.08183e-05	0.829171	0.56979
Mimosine	199.072	7.71322	4.37026e-05	N.D.	N.D.	N.D.	2.01507e-05	N.D.	2.80547e-05	N.D.	N.D.	N.D.	3.19267e-05	1.66537e-05	2.80547e-05	N.A.	0.878723	N.A.
Monoethyl malonic acid	131.035	7.82224	5.6104e-05	N.D.	N.D.	4.861e-05	N.D.	N.D.	N.D.	N.D.	N.D.	N.D.	5.2357e-05	5.29907e-06	N.A.	N.A.	<1	N.A.
Monomethyl glutaric acid	145.051	7.38725	0.0034251	0.00264342	0.00119905	0.00293795	0.00178855	0.00354528	0.00516086	0.00287556	0.0026014	0.00186153	0.00239881	0.000896608	0.00320893	0.00124688	1.33771	0.27538
Morpholine	88.0759	5.20418	0.000173061	0.000206298	0.000159773	0.000152433	0.000154022	0.00014451	0.000223004	0.000177553	0.000196353	0.000168556	0.000169117	2.23129e-05	0.000181995	2.95524e-05	1.07615	0.46079
Mucic acid	209.03	10.9576	0.000231649	0.000100792	0.000164763	7.02618e-05	N.D.	0.000165416	0.000106244	0.000106275	0.000110519	0.000163914	0.000141866	7.1646e-05	0.000130474	3.12654e-05	0.919694	0.78208
Muscimol	115.05	5.90566	0.000220935	0.00022085	0.000172216	0.000183141	0.000178557	0.000201323	0.000294317	0.000176968	0.000180754	0.00016987	0.00019514	2.38268e-05	0.000204646	5.14736e-05	1.04872	0.72151
myo-Inositol 1-phosphate myo-Inositol 3-phosphate	259.023	8.44297	0.0104016	0.0116787	0.0128051	0.0120634	0.0148197	0.013147	0.0120896	0.0134719	0.0195911	0.0216687	0.0123537	0.0016306	0.0159937	0.00432586	1.29464	0.13731
myo-Inositol 2-phosphate	259.022	8.59806	0.00154472	0.00232076	0.00195769	0.00210722	0.00199649	0.00221915	0.00285297	0.00268103	0.00241718	0.00259688	0.00198538	0.000283901	0.00255344	0.000244027	1.28613	0.0097755	**
Myristic acid	227.202	6.35112	0.00242244	0.00225787	0.00341143	0.0025596	0.00233536	0.00306429	0.00229966	0.00157898	0.00311144	0.00298008	0.00259734	0.000468677	0.00260689	0.0006622	1.00368	0.97972
Myristoleic acid	225.186	6.38524	0.000707494	0.000812079	0.000640498	0.000460646	0.000673271	0.00054567	0.000439278	0.00035254	0.000851227	0.000485584	0.000658798	0.000128136	0.00053486	0.0001904	0.811873	0.2664
N,N-Dimethylglycine	104.071	8.54838	0.00564406	0.00649866	0.00352113	0.00607156	0.00581052	0.00844849	0.0064951	0.0067416	0.00599777	0.004545	0.00550919	0.00115722	0.00644559	0.00140663	1.16997	0.28472
N-(1-Deoxy-1-fructosyl)valine	280.139	10.8818	0.000441458	0.000646177	0.000205275	0.000417619	0.000296411	0.000345398	0.000872835	0.000588628	0.000398455	0.000560832	0.000401388	0.000166786	0.000553229	0.000206523	1.37829	0.23827
N-Acetyl-β-alanine	130.051	7.52162	0.000674411	0.00112266	0.000607733	0.000588849	0.000848296	0.000964661	0.000510445	0.000600853	0.000785031	0.000571107	0.000768389	0.000222916	0.000686419	0.000186231	0.893323	0.54618
N-Acetylalanine	130.051	7.41977	6.33594e-05	0.000123606	7.23174e-05	7.05668e-05	6.36368e-05	0.000178235	0.000107691	0.000182422	9.13843e-05	0.000152406	7.86972e-05	2.54246e-05	0.000142427	4.12108e-05	1.80982	0.022892	*
N-Acetylasparagine	173.057	7.06997	0.00022615	0.000144608	0.000260122	0.000159472	0.000242883	0.000313252	0.000202504	0.000295552	0.000196903	0.000231993	0.000206647	5.15445e-05	0.000248041	5.35166e-05	1.20031	0.24817
N-Acetylaspartic acid	174.041	11.2623	0.00114389	0.000820352	0.000785767	0.000737851	0.000981868	0.00106008	0.000727831	0.000858107	0.000591998	0.000729855	0.000893946	0.000167098	0.000793574	0.000176214	0.88772	0.38248
N-Acetylcysteine	162.023	7.40524	0.00444367	0.00315852	0.00292142	0.00322727	0.00310019	0.00179853	0.0020035	0.00184539	0.00289177	0.00209833	0.00337021	0.000610713	0.0021275	0.000443887	0.631266	0.0072867	**
N-Acetylglucosamine	222.097	17.3277	0.00208726	0.00266212	0.00188438	0.00232596	0.00282048	0.0067008	0.00419299	0.00309112	0.00255425	0.00337265	0.00235604	0.00038891	0.00398236	0.00163094	1.69028	0.088965
N-Acetylglucosamine 1-phosphate	300.049	7.9179	0.00171415	0.00241946	0.00184157	0.00218605	0.00202772	0.00352186	0.00232198	0.0023767	0.00298128	0.00210362	0.00203779	0.000278835	0.00266109	0.00058097	1.30587	0.075767
N-Acetylglucosamine 6-phosphate	300.049	7.63538	0.000772223	0.00146496	0.000795726	0.000988179	0.000846616	0.0015777	0.00122513	0.0010795	0.00106566	0.000941728	0.000973541	0.000287213	0.00117794	0.000245014	1.20996	0.2614
N-Acetylglucosylamine	221.113	7.70941	0.000137128	0.000133921	0.000149875	0.000130595	0.000180181	0.00017669	0.000137822	0.0001516	8.94603e-05	0.000124077	0.00014634	2.02777e-05	0.00013593	3.24438e-05	0.928865	0.56293
N-Acetylglutamic acid	188.056	10.4155	0.00015914	0.000291052	3.5959e-05	0.000110557	0.000307943	0.000424872	0.000149775	0.000210183	N.D.	0.000136258	0.00018093	0.000116943	0.000230272	0.000133655	1.27271	0.58181
N-Acetylglutamine	187.072	6.84163	0.000157064	0.000128016	9.85996e-05	0.000131863	0.000118153	0.000243363	0.00018634	0.000106744	5.05088e-05	N.D.	0.000126739	2.12898e-05	0.000146739	8.51747e-05	1.1578	0.67524
N-Acetylglycine	116.035	7.90506	0.000889587	0.0013456	0.00108631	0.00100091	0.00124043	0.00142698	0.000798295	0.0022569	0.00185856	0.00111626	0.00111257	0.000182709	0.0014914	0.000580103	1.3405	0.22491
N-Acetylhistidine	198.088	7.63227	0.00106654	0.00106895	0.00110954	0.000718368	0.00151136	0.00190471	0.00172647	0.0011505	0.000920113	0.00100471	0.00109495	0.000281474	0.0013413	0.000445219	1.22498	0.33162
N-Acetyllysine	189.124	7.59588	0.0117276	0.00952415	0.0123393	0.0126806	0.013423	0.0120302	0.0120366	0.0115361	0.0125046	0.0112128	0.0119389	0.0014823	0.0118641	0.000499827	0.993728	0.919
N-Acetylmethionine	190.054	6.86474	0.000132081	0.00019765	9.99384e-05	7.6056e-05	0.000132079	0.000215441	0.000100415	8.26833e-05	0.00010315	7.45416e-05	0.000127561	4.57414e-05	0.000115246	5.7277e-05	0.90346	0.7174
N-Acetylmuramic acid	292.104	6.22019	N.D.	N.D.	N.D.	2.48641e-05	N.D.	N.D.	6.33328e-05	7.29161e-05	5.8247e-05	6.48161e-05	2.48641e-05	N.A.	6.4828e-05	6.08174e-06	2.6073	N.A.
N-Acetylneuraminic acid	308.099	6.16153	0.000564052	0.000621343	0.00055383	0.000628921	0.000759302	0.00151998	0.00099747	0.000897946	0.000744103	0.000807051	0.000625489	8.19215e-05	0.000993311	0.000309553	1.58805	0.054717
N-Acetylornithine	175.108	7.41045	0.00110768	0.00125961	0.00106339	0.00109804	0.0015058	0.00118853	0.000995262	0.00129759	0.00127252	0.00123375	0.0012069	0.00018331	0.00119753	0.000120356	0.992237	0.9266
N-Acetylputrescine	131.118	6.50422	0.000353464	0.000477366	0.000324402	0.00026219	0.000468465	0.00103598	0.00102828	0.000530434	0.000299872	0.00085299	0.000377177	9.34624e-05	0.000749511	0.000324289	1.98716	0.06034
N-Acetylserine	148.061	18.1336	0.00114652	0.00141377	0.00104567	0.000874298	0.00096023	0.00109301	0.000847317	0.00111598	0.000835613	0.000949541	0.0010881	0.000208167	0.000968292	0.000132246	0.889896	0.3145
N-Acetyltaurine	166.018	7.79976	0.00208883	0.00243154	0.00177139	0.00286748	0.00215392	0.00365869	0.00411839	0.00385031	0.0029422	0.00222154	0.00226263	0.000411618	0.00335823	0.000770619	1.48421	0.030398	*
N-Acetylthreonine	160.062	7.05543	0.000325467	0.000443312	0.00039973	0.000315426	0.000438273	0.000703933	0.000483222	0.000661804	0.000497586	0.000442691	0.000384442	6.09065e-05	0.000557847	0.000116843	1.45106	0.025733	*
N-Acetylvaline	158.082	6.88429	0.000162175	0.000100816	0.000238161	9.44753e-05	N.D.	N.D.	0.000116351	N.D.	N.D.	N.D.	0.000148907	6.68778e-05	0.000116351	N.A.	0.78137	N.A.
N-Butyrylglycine Isobutyrylglycine	144.067	7.22221	0.00136653	0.00169646	0.00122831	0.00120614	0.00108336	0.00155342	0.00158917	0.00150109	0.00180829	0.00104267	0.00131616	0.00023515	0.00149893	0.000280621	1.13886	0.29768
N-Carbamoylaspartic acid	175.036	11.745	N.D.	7.023e-05	3.88949e-05	N.D.	N.D.	9.10025e-05	N.D.	5.9411e-05	N.D.	N.D.	5.45625e-05	2.21573e-05	7.52067e-05	2.23385e-05	1.37836	0.45142
N-Ethylglycine	104.071	7.83437	0.000217818	0.000267788	N.D.	0.000265925	N.D.	0.000304254	0.000309586	0.000241021	0.000287802	0.000205664	0.00025051	2.83276e-05	0.000269665	4.48207e-05	1.07647	0.48752
N-Ethylmaleimide_+H2O	142.051	7.31458	0.000270823	0.000559671	0.000357312	0.000245347	0.00040951	0.000713585	0.000598457	0.00076838	0.000753868	0.000291014	0.000368533	0.000125559	0.000625061	0.000198282	1.69608	0.045675	*
N-Formylglycine	102.02	8.77433	8.89815e-05	N.D.	6.19829e-05	4.60483e-05	4.88939e-05	N.D.	N.D.	4.34078e-05	5.97472e-05	N.D.	6.14767e-05	1.96055e-05	5.15775e-05	1.15537e-05	0.838977	0.48669
N-Glycolylneuraminic acid	324.094	6.14359	0.00355739	0.00354531	0.00213098	0.00308808	0.00304736	0.00528631	0.00249205	0.00268287	0.0027882	0.00283687	0.00307382	0.000580085	0.00321726	0.00116418	1.04666	0.81362
N-Nitrosodiethanolamine	135.076	17.3989	N.D.	N.D.	N.D.	1.58336e-05	N.D.	N.D.	N.D.	N.D.	N.D.	N.D.	1.58336e-05	N.A.	N.A.	N.A.	<1	N.A.
N-Succinyl-5-aminoimidazole-4-carboxamide ribose 5'-phosphate_divalent	226.03	10.7254	N.D.	N.D.	N.D.	N.D.	N.D.	8.47762e-05	N.D.	5.96176e-05	N.D.	N.D.	N.A.	N.A.	7.21969e-05	1.77898e-05	1<	N.A.
N-α-Acetylarginine	217.13	7.73194	0.000231968	0.000384006	0.000230044	0.000104247	0.00038738	0.00041312	0.000370579	0.000260584	0.000165798	0.000210862	0.000267529	0.000119647	0.000284189	0.000104925	1.06227	0.82089
N1,N8-Diacetylspermidine	230.186	7.95627	N.D.	1.36533e-05	N.D.	N.D.	N.D.	4.83503e-05	1.3327e-05	1.52256e-05	N.D.	2.00434e-05	1.36533e-05	N.A.	2.42366e-05	1.63225e-05	1.77515	N.A.
N1-Acetylspermidine	188.176	4.93921	0.00274932	0.00319337	0.00203524	0.00389509	0.00231388	0.00773351	0.00827862	0.00360867	0.002224	0.00894546	0.00283738	0.000736667	0.00615805	0.00303004	2.17033	0.06911
N1-Acetylspermine	245.234	4.35708	9.58095e-06	1.50286e-05	N.D.	2.75212e-05	N.D.	1.44523e-05	3.31886e-05	N.D.	N.D.	N.D.	1.73769e-05	9.19776e-06	2.38205e-05	1.32486e-05	1.37081	0.62092
N1-Methyl-4-pyridone-5-carboxamide	153.066	14.4697	0.000750195	0.000632262	0.000825542	0.00101048	0.000686439	0.000914485	0.00842582	0.00181383	0.00197547	0.00195724	0.000780984	0.000147189	0.00301737	0.00305497	3.86355	0.17706
N1-Methylguanosine	298.114	9.40838	0.000751509	0.000918882	0.000485205	0.000677855	0.000592809	0.00102521	0.00163981	0.000614903	0.000491374	0.000898016	0.000685252	0.000164006	0.000933863	0.000448756	1.3628	0.29663
N2,N2-Dimethylguanosine	312.13	9.28439	0.000142652	0.000165246	6.97342e-05	0.000121075	0.000103989	0.000146508	0.000296973	0.000110786	8.6582e-05	0.000100739	0.000120539	3.65479e-05	0.000148318	8.6002e-05	1.23045	0.53358
N2-Acetylaminoadipic acid	202.072	9.76527	N.D.	N.D.	N.D.	N.D.	N.D.	N.D.	N.D.	1.87268e-05	N.D.	5.96495e-05	N.A.	N.A.	3.91881e-05	2.89367e-05	1<	N.A.
N2-Succinylornithine	233.113	7.99453	2.49533e-05	3.17476e-05	2.10297e-05	2.0903e-05	1.12308e-05	1.15645e-05	2.32842e-05	2.0989e-05	2.47753e-05	4.70013e-05	2.19729e-05	7.44738e-06	2.55228e-05	1.30603e-05	1.16156	0.61544
N4-Acetylcytidine	286.103	13.9053	0.000648144	0.000967878	0.000695922	0.000898936	0.000514214	0.000793867	0.00145902	0.00080755	0.000947659	0.000828832	0.000745019	0.000186026	0.000967385	0.000281489	1.29847	0.18446
N6,N6,N6-Trimethyllysine	189.16	5.60859	0.00609895	0.00621081	0.00854205	0.00917992	0.00696081	0.00758862	0.0101205	0.00772189	0.00910061	0.00815424	0.00739851	0.00139393	0.00853717	0.00106482	1.1539	0.18724
N6-Acetyllysine	189.123	8.90119	0.00227794	0.00232218	0.00306273	0.00304831	0.00236584	0.00181392	0.00152294	0.00186345	0.00208931	0.0019443	0.0026154	0.000403006	0.00184678	0.000208904	0.706119	0.0091001	**
N6-Methyl-2'-deoxyadenosine	266.124	7.84026	2.73371e-05	4.95345e-05	3.4262e-05	1.33317e-05	1.92e-05	3.92458e-05	2.31917e-05	1.6043e-05	3.31395e-05	1.50705e-05	2.87331e-05	1.40828e-05	2.53381e-05	1.0615e-05	0.881845	0.67906
N6-Methyllysine	161.129	5.54624	0.000613334	0.000599324	0.000537924	0.000852632	0.000600719	0.000773585	0.0008544	0.000790296	0.000605501	0.000606327	0.000640787	0.000122002	0.000726022	0.000113717	1.13302	0.28634
N8-Acetylspermidine	188.176	5.00069	0.000489958	0.000544234	0.000544598	0.000990173	0.000529551	0.00137832	0.00151373	0.000720838	0.000468417	0.00190327	0.000619703	0.000208294	0.00119691	0.000589401	1.93143	0.094055
NAD+	662.102	5.65881	0.090306	0.0832584	0.105449	0.0830052	0.106104	0.0780083	0.0940436	0.0735432	0.0945794	0.0717066	0.0936246	0.0114761	0.0823762	0.0111354	0.879857	0.15441
NADH	664.117	6.88689	0.000764579	0.000806382	0.00094844	0.000416102	0.00102516	0.000683639	0.000743395	0.000518978	0.000515247	0.000431547	0.000792133	0.000235104	0.000578561	0.000129792	0.730384	0.12384
NADP+	742.069	7.77064	0.0173451	0.0146469	0.0172481	0.0159634	0.0163248	0.0144645	0.0163479	0.014106	0.0170382	0.0150542	0.0163057	0.00109975	0.0154021	0.00125016	0.944588	0.26013
NADPH_divalent	371.538	9.1015	0.00386004	0.00648684	0.00434884	0.000960286	0.00406736	0.00207627	0.00353558	0.00155821	0.0020518	0.00189665	0.00394467	0.00197197	0.0022237	0.000761929	0.563723	0.12646
Nalidixic acid	231.078	6.68348	0.000128407	0.000232455	0.00015464	0.000128976	0.000176494	0.000249912	0.000714561	0.000200021	6.88804e-05	0.0001783	0.000164195	4.30789e-05	0.000282335	0.000250515	1.71951	0.35432
Nicotinamide	123.055	5.81385	0.11543	0.227387	0.124897	0.117837	0.128712	0.138238	0.1482	0.116199	0.120252	0.096948	0.142852	0.0475556	0.123967	0.0199691	0.8678	0.44775
Nicotinamide hypoxanthine dinucleotide	663.087	5.83051	2.87707e-05	N.D.	N.D.	5.27777e-05	N.D.	N.D.	N.D.	5.22922e-05	N.D.	N.D.	4.07742e-05	1.69755e-05	5.22922e-05	N.A.	1.28248	N.A.
Nicotinamide N-oxide	139.05	16.849	0.000589932	0.00131825	0.000474342	0.000310227	0.000589825	0.00141404	0.00133265	0.00107975	0.000746183	0.000855618	0.000656514	0.000387257	0.00108565	0.000290274	1.65366	0.085526
Nicotinamide riboside	255.098	7.39658	0.00291266	0.00646958	0.0026148	0.0034617	0.00259987	0.00950074	0.00657498	0.00397922	0.00711376	0.00545135	0.00361172	0.00163525	0.00652401	0.0020517	1.80634	0.039404	*
NMN	335.064	16.0583	0.0135564	0.0206055	0.0116745	0.0150877	0.0111246	0.0162673	0.0147491	0.0129862	0.0179967	0.0113021	0.0144097	0.00380291	0.0146603	0.00263638	1.01739	0.90698
Noradrenaline	170.081	7.01794	0.00040661	0.000467685	0.000395564	0.000378839	0.000354724	0.00038828	0.000254693	0.000391315	0.000302898	0.000182365	0.000400685	4.22491e-05	0.00030391	8.9379e-05	0.758477	0.073534
Normetanephrine_-H2O	166.086	7.10542	6.53935e-05	0.000124232	0.000142179	7.03815e-05	0.000217301	0.000233703	0.000237818	9.76363e-05	N.D.	9.48874e-05	0.000123897	6.19377e-05	0.000166011	8.05649e-05	1.33991	0.42449
N’-Formylkynurenine	237.087	9.48346	1.72518e-05	N.D.	6.75386e-06	N.D.	1.76748e-05	1.27009e-05	N.D.	N.D.	N.D.	N.D.	1.38935e-05	6.18673e-06	1.27009e-05	N.A.	0.914162	N.A.
Nω-Methylarginine	189.135	5.81818	0.000147894	0.000140697	0.000158723	0.000154679	0.000155204	0.000145205	0.000140353	0.000153945	0.000167214	0.000162863	0.000151439	7.17073e-06	0.000153916	1.13659e-05	1.01635	0.69305
O-Acetylcarnitine	204.123	7.0292	0.460955	0.383361	0.363453	0.391027	0.315548	0.230126	0.214102	0.320459	0.303872	0.269052	0.382869	0.052615	0.267522	0.0457658	0.69873	0.0062602	**
o-Methoxyphenyl sulfate	203.002	7.75708	N.D.	7.19226e-05	N.D.	N.D.	N.D.	0.000154838	0.000140225	2.68974e-05	N.D.	3.25803e-05	7.19226e-05	N.A.	8.86351e-05	6.83081e-05	1.23237	N.A.
O-Succinylhomoserine	218.067	9.74261	8.39849e-05	0.000122771	8.38026e-05	3.35858e-05	0.000180226	0.000195815	0.000146881	9.07225e-05	0.000123206	8.3801e-05	0.000100874	5.44993e-05	0.000128085	4.5611e-05	1.26975	0.41756
o-Toluic acid p-Toluic acid m-Toluic acid	135.045	7.63452	0.00346446	0.00565752	0.00405306	0.00262728	0.00414266	0.00271919	0.00405282	0.00227625	0.00661397	0.00219767	0.003989	0.00111143	0.00357198	0.00185606	0.895458	0.68029
Octanoic acid	143.108	7.04773	0.000914867	0.00100835	0.000757864	0.000552336	0.00065258	0.000534359	0.000497257	0.000507332	0.000652482	0.000567561	0.000777199	0.000186312	0.000551798	6.25334e-05	0.709984	0.051425
Octanoyl CoA_divalent	445.602	7.94535	0.000619905	0.000415659	0.000488395	0.000269296	0.000282983	0.000130945	0.000234087	0.00020823	0.000265783	0.000118711	0.000415247	0.000146655	0.000191551	6.4375e-05	0.461294	0.023094	*
Octanoylcarnitine	288.217	8.07599	0.00287472	0.00148405	0.00220624	0.00181989	0.00193674	0.00134544	0.00097394	0.00147686	0.00165055	0.00153095	0.00206433	0.000521925	0.00139555	0.000259922	0.676031	0.043481	*
Ophthalmic acid	290.135	10.3024	0.0102619	0.00450015	0.00536669	0.00523545	0.00604209	0.00362932	0.00531766	0.00332842	0.002663	0.00429815	0.00628124	0.00229155	0.00384731	0.00101051	0.612508	0.076877
Ornithine	133.097	5.33667	0.0226864	0.0253159	0.0252856	0.023309	0.0212895	0.0242842	0.0154968	0.0182267	0.0109534	0.0121414	0.0235773	0.001735	0.0162205	0.00533745	0.687972	0.03393	*
Orotic acid	155.01	8.11228	0.00104275	0.00196234	0.000482476	0.000520031	0.00096162	0.00210327	0.00275035	0.00109491	0.00067388	0.000633634	0.000993843	0.000597372	0.00145121	0.000937091	1.4602	0.38896
Orotidine	287.052	6.67571	0.000104291	0.000170164	0.000127512	0.000118608	0.000163664	0.00034238	0.000219143	0.00018276	0.000193744	0.000207659	0.000136848	2.87614e-05	0.000229137	6.47854e-05	1.67439	0.029686	*
Oxamic acid	88.004	10.3074	N.D.	N.D.	N.D.	N.D.	N.D.	N.D.	N.D.	0.000193316	5.62466e-05	N.D.	N.A.	N.A.	0.000124781	9.69226e-05	1<	N.A.
p-Anisic acid	151.04	7.55958	N.D.	N.D.	N.D.	N.D.	N.D.	N.D.	6.50897e-05	2.29718e-05	N.D.	3.95097e-05	N.A.	N.A.	4.25237e-05	2.12201e-05	1<	N.A.
p-Coumaric acid sulfate	242.997	11.8625	0.000173126	0.000389102	0.000165327	0.000226562	0.000248879	0.00108096	0.000799328	0.000195063	9.26214e-05	0.00021321	0.000240599	9.01904e-05	0.000476236	0.000437457	1.97937	0.29874
p-Cresol sulfate	187.007	8.18162	0.000238037	0.000493565	0.000145527	9.03483e-05	0.000305191	0.000341108	0.000501846	0.000142771	0.000142025	9.78827e-05	0.000254534	0.000157173	0.000245126	0.000171686	0.963042	0.93023
p-Hydroxybenzoic acid	137.024	7.74185	3.05275e-05	4.44361e-05	N.D.	2.06353e-05	5.05035e-05	N.D.	7.06086e-05	N.D.	N.D.	N.D.	3.65256e-05	1.34961e-05	7.06086e-05	N.A.	1.93313	N.A.
p-Hydroxymandelic acid	167.035	7.21525	7.96955e-05	0.000140269	6.76434e-05	6.08895e-05	0.0001276	0.000125236	0.000167323	5.89414e-05	8.48832e-05	6.14527e-05	9.52196e-05	3.62559e-05	9.95674e-05	4.62833e-05	1.04566	0.87299
p-Hydroxyphenylacetic acid	151.04	7.29532	N.D.	N.D.	N.D.	N.D.	N.D.	N.D.	5.13855e-05	N.D.	N.D.	N.D.	N.A.	N.A.	5.13855e-05	N.A.	1<	N.A.
p-Hydroxyphenylpyruvic acid	179.035	7.27644	N.D.	N.D.	N.D.	N.D.	N.D.	N.D.	0.000159675	6.73751e-05	N.D.	N.D.	N.A.	N.A.	0.000113525	6.52662e-05	1<	N.A.
Pantothenic acid	218.103	6.52202	0.00283885	0.00355239	0.00142937	0.00124141	0.00146514	0.00165694	0.00266465	0.00161629	0.00178413	0.0023564	0.00210543	0.00103019	0.00201568	0.000468795	0.957371	0.86551
Pantothenol	206.139	17.4347	N.D.	N.D.	N.D.	0.000398271	N.D.	N.D.	N.D.	N.D.	0.000429296	N.D.	0.000398271	N.A.	0.000429296	N.A.	1.0779	N.A.
Pelargonic acid	157.123	6.88522	0.00195328	0.00231587	0.00211616	0.00136169	0.00193381	0.00162156	0.00172253	0.00132539	0.00228179	0.00166763	0.00193616	0.000355984	0.00172378	0.000347739	0.890309	0.36789
Penicillamine	150.059	9.23065	0.000976005	0.00116794	0.000498705	0.000717862	0.00102797	0.000859791	0.00073124	0.000750502	0.000791502	0.000401792	0.000877696	0.000267241	0.000706965	0.000177565	0.805478	0.27313
Phe	166.086	8.63073	0.135442	0.158614	0.134419	0.145977	0.150176	0.175633	0.139628	0.133086	0.128195	0.146066	0.144926	0.0102027	0.144522	0.018652	0.997212	0.96743
Phenaceturic acid	192.067	6.92884	0.00211815	0.00310276	0.00252702	0.00157272	0.00264722	0.00525742	0.0100011	0.00339037	0.00176794	0.00393534	0.00239357	0.000577657	0.00487043	0.00312904	2.03479	0.15215
Phenol	93.0346	4.7222	0.000101074	0.000178412	0.000142521	0.000129972	0.000214727	0.000148612	0.00016414	0.000183267	0.000117994	0.000113788	0.000153341	4.41358e-05	0.00014556	2.97728e-05	0.949256	0.75334
Phenol sulphate	172.991	8.77959	6.11463e-05	N.D.	0.000303338	0.000135014	7.19879e-05	0.0013598	0.000925456	7.41933e-05	0.000611922	5.31253e-05	0.000142872	0.000111826	0.0006049	0.000560978	4.23387	0.14022
Phosphocreatine	210.029	9.78376	0.00106757	0.00101283	0.00107184	0.0006941	0.000954995	0.000368943	0.000651951	0.000435581	0.00122674	0.000439712	0.000960268	0.000156204	0.000624585	0.000353055	0.650428	0.10415
Phosphoenolpyruvic acid	166.975	14.6344	0.000520565	0.000635956	0.000483415	0.000516128	0.000488193	0.000373037	0.000514496	0.00047758	0.000379092	0.000407233	0.000528851	6.20877e-05	0.000430288	6.27649e-05	0.813627	0.037153	*
Phosphorylcholine	184.073	15.9462	0.665555	0.828705	0.633348	0.536551	0.640736	0.692927	0.892909	0.688575	0.604892	0.853691	0.660979	0.10584	0.746599	0.121659	1.12953	0.26981
Phthalic acid	165.019	11.752	N.D.	N.D.	N.D.	3.28539e-05	N.D.	N.D.	N.D.	N.D.	N.D.	4.52234e-05	3.28539e-05	N.A.	4.52234e-05	N.A.	1.3765	N.A.
Phytic acid_divalent	328.923	12.3607	0.000451684	0.000949655	0.000556038	0.000611884	0.000337802	0.000971253	0.000706458	0.000618697	0.000803034	0.000404478	0.000581413	0.000230949	0.000700784	0.000211055	1.20531	0.41857
Picolinamide	123.055	8.29725	N.D.	1.37916e-05	N.D.	N.D.	N.D.	N.D.	N.D.	N.D.	N.D.	N.D.	1.37916e-05	N.A.	N.A.	N.A.	<1	N.A.
Picolinic acid	124.039	14.6382	N.D.	N.D.	N.D.	N.D.	N.D.	N.D.	9.05733e-05	N.D.	N.D.	N.D.	N.A.	N.A.	9.05733e-05	N.A.	1<	N.A.
Pilocarpine	209.128	6.92493	N.D.	N.D.	6.34804e-06	N.D.	N.D.	N.D.	N.D.	N.D.	N.D.	N.D.	6.34804e-06	N.A.	N.A.	N.A.	<1	N.A.
Pimelic acid	159.066	10.6871	N.D.	8.14344e-05	N.D.	N.D.	N.D.	0.000120022	0.000135306	8.77172e-05	N.D.	3.59437e-05	8.14344e-05	N.A.	9.47472e-05	4.39359e-05	1.16348	N.A.
Pipecolic acid	130.087	7.99799	0.00620396	0.00790193	0.00905722	0.0104068	0.00547797	0.00796934	0.00854124	0.00937966	0.00881476	0.008798	0.00780958	0.00202022	0.0087006	0.000510826	1.11409	0.38741
Piperidine	86.0966	5.43713	8.12395e-05	8.67526e-05	0.000185521	0.000126812	7.33468e-05	0.000198107	0.000305748	7.17372e-05	7.81946e-05	6.56049e-05	0.000110734	4.66218e-05	0.000143878	0.000105816	1.29931	0.54733
Pro	116.071	8.42355	0.212933	0.247565	0.163997	0.209697	0.354067	0.407466	0.234335	0.303179	0.203849	0.201461	0.237652	0.0715337	0.270058	0.0870968	1.13636	0.53892
Propionyl CoA_divalent	410.564	8.30671	0.00052369	0.000323068	0.000661543	0.000657648	0.000454648	0.000771754	0.00147416	0.000902416	0.000786663	0.000729571	0.000524119	0.000143146	0.000932913	0.000309269	1.77996	0.038723	*
Propionylcarnitine	218.139	7.24581	0.0471061	0.0508079	0.027645	0.0480042	0.0446028	0.0261675	0.0217858	0.037166	0.0232623	0.0291597	0.0436332	0.00920876	0.0275083	0.0060945	0.630443	0.013934	*
Prostaglandin E2	351.218	5.97225	N.D.	N.D.	N.D.	N.D.	N.D.	9.26829e-05	7.76984e-05	5.20668e-05	N.D.	8.88056e-05	N.A.	N.A.	7.78134e-05	1.83015e-05	1<	N.A.
PRPP	388.944	12.4404	0.000583742	0.000103748	0.000239195	0.000164351	0.000425536	0.000266135	7.54867e-05	0.000195025	0.00019356	0.000104609	0.000303314	0.000198007	0.000166963	7.67884e-05	0.550463	0.20867
Pterin	164.057	8.16786	0.000620142	0.000306734	0.000320895	0.000291218	0.000332514	0.000168808	0.000343641	0.000269319	0.000292785	0.000183554	0.000374301	0.000138297	0.000251621	7.41052e-05	0.672244	0.13
Putrescine	89.1075	3.69868	0.00670837	0.00732263	0.00501742	0.00419183	0.00816426	0.00555104	0.00758266	0.00452334	0.00404764	0.00572911	0.0062809	0.00164131	0.00548676	0.00136518	0.873562	0.43043
Pyridoxal	168.066	6.82865	9.50226e-05	N.D.	0.000123272	7.71606e-05	N.D.	0.00012876	9.67974e-05	N.D.	0.000104664	8.51596e-05	9.84852e-05	2.325e-05	0.000103845	1.84415e-05	1.05443	0.7595
Pyridoxal 5-phosphate	246.017	9.24001	N.D.	4.22667e-05	N.D.	4.68412e-05	N.D.	N.D.	N.D.	N.D.	N.D.	N.D.	4.4554e-05	3.23464e-06	N.A.	N.A.	<1	N.A.
Pyridoxamine	169.097	4.65696	0.000216168	0.000348201	0.000316373	0.000296103	0.000235206	0.000249894	0.000253014	0.0002454	0.000365989	0.000206708	0.00028241	5.54205e-05	0.000264201	5.98948e-05	0.935522	0.63131
Pyridoxamine 5'-phosphate	249.064	8.1644	0.00521813	0.00470648	0.00570529	0.00528122	0.00572799	0.00377153	0.00504424	0.0035323	0.00445193	0.00423329	0.00532782	0.000419189	0.00420666	0.000592982	0.789564	0.010202	*
Pyrocatechol sulfate	188.986	8.22227	2.61012e-05	N.D.	N.D.	N.D.	N.D.	5.16629e-05	8.04475e-05	N.D.	N.D.	N.D.	2.61012e-05	N.A.	6.60552e-05	2.03538e-05	2.53073	N.A.
Pyroglutamine	129.066	6.10227	0.000134103	6.42558e-05	9.77786e-05	7.33481e-05	7.71763e-05	6.72279e-05	0.000102685	5.27767e-05	7.90689e-05	8.6771e-05	8.93323e-05	2.7874e-05	7.77058e-05	1.89685e-05	0.869851	0.46571
Pyrraline	255.134	9.07894	5.72947e-05	0.000233182	1.80224e-05	3.59979e-05	0.000149526	0.000189451	9.38769e-05	6.07356e-05	5.60191e-05	3.65338e-05	9.88046e-05	9.05862e-05	8.73232e-05	6.0703e-05	0.883797	0.82062
Retinoic acid	299.202	6.16696	6.24011e-05	5.34235e-05	6.62811e-05	3.83431e-05	N.D.	4.97454e-05	5.30598e-05	N.D.	N.D.	4.55476e-05	5.51122e-05	1.24087e-05	4.94509e-05	3.76477e-06	0.897277	0.4414
Riboflavin	377.145	17.1983	0.000384339	0.000634052	0.000391404	0.000372245	0.000352169	0.000617358	0.0007535	0.000421993	0.000490353	0.00044178	0.000426842	0.000116785	0.000544997	0.000139176	1.27681	0.18508
Ribose 5-phosphate	229.012	8.62388	0.000284878	0.000199486	0.000865201	0.000280641	0.00032131	0.00101413	0.0017086	0.000616218	0.000324978	0.000525519	0.000390303	0.000269184	0.000837888	0.000547492	2.14676	0.15348
Ribulose 1,5-diphosphate	308.978	11.8831	0.000388804	0.000580864	0.000295564	0.000301845	0.00042059	0.000591624	0.000478572	0.000430378	0.000429206	0.000379009	0.000397533	0.000115944	0.000461758	8.06839e-05	1.16156	0.34252
Ribulose 5-phosphate	229.012	8.92221	0.00513369	0.0144073	0.00512798	0.00605842	0.00617188	0.0123266	0.010362	0.00747621	0.00937184	0.00704907	0.00737985	0.00395937	0.00931714	0.00216128	1.26251	0.37289
S-Adenosylhomocysteine	385.128	6.8282	0.00166463	0.00219194	0.00160143	0.00163132	0.0025286	0.00306584	0.00189465	0.0021663	0.00208711	0.00143234	0.00192359	0.000416628	0.00212925	0.000596042	1.10692	0.54681
S-Adenosylmethionine	399.145	5.57135	0.0404357	0.0445142	0.0351912	0.0347139	0.0344607	0.0334725	0.0379579	0.028035	0.0307056	0.029899	0.0378631	0.00445778	0.032014	0.00385597	0.845519	0.057949
S-Allylcysteine	162.058	9.35104	N.D.	N.D.	N.D.	N.D.	N.D.	2.5843e-05	2.45264e-05	N.D.	N.D.	N.D.	N.A.	N.A.	2.51847e-05	9.30977e-07	1<	N.A.
S-Carboxymethylcysteine	180.033	10.162	0.00240079	0.00227663	0.00104196	0.000977282	0.00116203	0.000854403	0.000684757	0.000576242	0.0005354	0.000584606	0.00157174	0.000704647	0.000647082	0.000128254	0.411698	0.041411	*
S-Hexylglutathione	390.171	6.04868	N.D.	N.D.	N.D.	N.D.	N.D.	3.47722e-05	N.D.	N.D.	N.D.	N.D.	N.A.	N.A.	3.47722e-05	N.A.	1<	N.A.
S-Lactoylglutathione	380.112	10.8428	5.41469e-05	5.16858e-05	4.93785e-05	9.21185e-05	8.31119e-05	7.36118e-05	0.000142771	4.78546e-05	5.19569e-05	4.87844e-05	6.60883e-05	1.99789e-05	7.29958e-05	4.04039e-05	1.10452	0.74383
S-Methylcysteine	136.043	9.02602	0.0022909	0.00309722	0.0018414	0.00178362	0.00177493	0.00218535	0.00249328	0.0014927	0.00165729	0.00253452	0.00215762	0.000567218	0.00207263	0.000477446	0.96061	0.80436
S-Methylglutathione	322.107	10.4247	0.00250126	0.00036028	0.0021798	0.00223484	0.00169992	0.00143479	0.00214344	0.00114673	0.000853448	0.0025365	0.00179522	0.000852612	0.00162298	0.000699964	0.904057	0.73634
S-Nitrosoglutathione	337.082	10.4447	N.D.	N.D.	N.D.	N.D.	1.86256e-05	N.D.	N.D.	N.D.	N.D.	N.D.	1.86256e-05	N.A.	N.A.	N.A.	<1	N.A.
Saccharopine	277.14	8.38108	0.0149357	0.0144665	0.00440398	0.00582696	0.00529172	0.0060654	0.0051746	0.00414714	0.00448657	0.00619774	0.00898499	0.00524542	0.00521429	0.000916725	0.580334	0.18442
Sarcosine	90.0551	7.42257	0.00433959	0.00433264	0.0038138	0.00387336	0.00634445	0.0035267	0.00434379	0.00377568	0.00427837	0.00316972	0.00454077	0.00103815	0.00381885	0.000498825	0.841015	0.21263
SDMA	203.151	6.07369	0.00169422	0.00145135	0.00215541	0.00227108	0.00158869	0.00207417	0.00269639	0.00177217	0.00182085	0.00140539	0.00183215	0.000360713	0.00195379	0.000478893	1.0664	0.663
Sebacic acid	201.113	9.39359	2.18575e-05	2.93459e-05	N.D.	N.D.	N.D.	3.195e-05	N.D.	N.D.	N.D.	N.D.	2.56017e-05	5.29512e-06	3.195e-05	N.A.	1.24796	N.A.
Sedoheptulose 7-phosphate	289.033	7.96062	0.00266917	0.00389929	0.00306138	0.00337899	0.00335479	0.00603217	0.00471168	0.00491338	0.00415248	0.00321187	0.00327272	0.000452647	0.00460432	0.00103548	1.40688	0.042351	*
Ser	106.05	7.8342	0.166899	0.173429	0.174778	0.164596	0.184936	0.205254	0.163701	0.168789	0.161105	0.144155	0.172928	0.00796334	0.168601	0.0224791	0.974979	0.70178
Ser-Glu	235.093	8.08813	0.000794861	0.00091116	0.000823977	0.000892038	0.00096917	0.00126497	0.000982503	0.0007483	0.000965138	0.00098101	0.000878241	6.97118e-05	0.000988384	0.000183555	1.12541	0.26383
Serotonin	177.102	6.8256	0.000653629	0.00113458	0.000577911	0.00144657	0.000823625	0.00132074	0.000780808	0.000489482	0.00117333	0.000339027	0.000927264	0.000360668	0.000820677	0.000423584	0.885052	0.67994
Sorbitol 6-phosphate	261.038	8.20312	0.00183834	0.00179351	0.00150063	0.00151376	0.00159463	0.00118971	0.00210437	0.00121675	0.00161875	0.0010653	0.00164817	0.000158105	0.00143898	0.000426091	0.873075	0.34984
Spermidine	146.165	3.55674	0.0116124	0.015829	0.012099	0.0145763	0.0107337	0.0129673	0.0207447	0.00962867	0.00909868	0.0120772	0.0129701	0.00214225	0.0129033	0.00467364	0.994849	0.97782
Spermine	203.223	3.51346	0.00425316	0.00724614	0.00451461	0.00574401	0.00457554	0.00510263	0.00794413	0.00388196	0.00395498	0.0040304	0.00526669	0.00124665	0.00498282	0.0017291	0.946101	0.7742
Stachydrine	144.102	8.92904	8.35927e-05	N.D.	7.11545e-05	7.47778e-05	8.11377e-05	0.000134222	7.64468e-05	0.000260835	0.000589469	8.87324e-05	7.76657e-05	5.71315e-06	0.000229941	0.000213821	2.96065	0.18653
Succinic acid	117.019	14.549	0.0484364	0.0442634	0.0441681	0.0445499	0.0611182	0.0577077	0.0691303	0.0529375	0.0470877	0.0490898	0.0485072	0.00727219	0.0551906	0.00878358	1.13778	0.2276
Succinyl CoA_divalent Methylmalonyl CoA_divalent	432.558	9.4714	N.D.	0.000112568	N.D.	4.61296e-05	N.D.	N.D.	N.D.	N.D.	N.D.	N.D.	7.9349e-05	4.69792e-05	N.A.	N.A.	<1	N.A.
Succinyladenosine	384.114	11.3997	0.00496684	0.0115387	0.00557345	0.00638327	0.00765173	0.0108675	0.0111884	0.00955281	0.0078361	0.00583547	0.00722279	0.00261367	0.00905606	0.00223246	1.25382	0.268
Succinylcarnitine	262.129	7.71201	0.00150397	0.00259805	0.00116071	0.0014661	0.00179577	0.001087	0.00107919	0.0013031	0.000812671	0.00109864	0.00170492	0.000547612	0.00107612	0.000174327	0.631184	0.060219
Sulfotyrosine	260.023	7.00664	0.000164981	0.000211834	0.00022273	0.000153799	0.000205676	0.000324498	0.000368752	0.000286931	0.000288761	0.000244332	0.000191804	3.04709e-05	0.000302655	4.66043e-05	1.57794	0.0030821	**
Tartaric acid	149.009	15.1299	N.D.	0.000119911	N.D.	N.D.	5.21364e-05	N.D.	N.D.	N.D.	N.D.	N.D.	8.60236e-05	4.79237e-05	N.A.	N.A.	<1	N.A.
Taurine	126.022	17.2851	0.795174	0.982734	0.897992	0.804071	0.863921	0.806385	0.672426	0.683592	0.88124	0.703163	0.868778	0.0765953	0.749361	0.0908605	0.862546	0.055751
Taurocholic acid	514.285	5.79643	N.D.	N.D.	5.20478e-05	0.000121189	0.000365118	5.54115e-05	5.32251e-05	N.D.	N.D.	N.D.	0.000179452	0.000164466	5.43183e-05	1.54601e-06	0.30269	0.31826
Taurocyamine	168.044	17.3259	0.00037381	0.000574975	0.000622644	0.000823187	0.000595213	0.00102851	0.000428479	0.00109186	0.00154176	0.000688139	0.000597966	0.000159778	0.000955748	0.000423338	1.59833	0.13595
Terephthalic acid	165.019	12.4029	0.000241163	0.000209593	0.000213946	0.000246892	0.000242977	0.000259068	0.000247006	0.000219368	0.000255755	0.000175018	0.000230914	1.76659e-05	0.000231243	3.50922e-05	1.00142	0.98568
Tetrahydrofolic acid	446.178	9.25334	8.05291e-06	6.23811e-05	N.D.	2.21897e-05	N.D.	N.D.	5.66182e-05	3.21994e-05	3.19324e-05	1.68404e-05	3.08746e-05	2.81861e-05	3.43976e-05	1.64613e-05	1.11411	0.85907
Thiamine	265.112	5.12798	0.00157261	0.00408008	0.000793193	0.00109037	0.00200245	0.0103923	0.00496704	0.00522402	0.0028671	0.00143888	0.00190774	0.0012991	0.00497786	0.00340427	2.60929	0.11667
Thiamine diphosphate	423.03	6.72027	0.0043948	0.00424699	0.00374735	0.00335319	0.00436649	0.0038084	0.00427496	0.00361515	0.00372517	0.00305416	0.00402176	0.000455797	0.00369557	0.000437944	0.918893	0.28189
Thiamine phosphate	345.078	8.31868	0.00547226	0.00929276	0.00447416	0.00470224	0.00490565	0.00455156	0.00624337	0.00504122	0.0054857	0.00501421	0.00576941	0.00200405	0.00526721	0.000637939	0.912955	0.61716
Thiaproline	134.027	10.913	0.031985	0.0239728	0.0279739	0.0233646	0.0223825	0.0266998	0.025014	0.0176943	0.023572	0.0233069	0.0259358	0.00399488	0.0232574	0.00339062	0.896731	0.28694
Thiodiglycolic acid	148.991	14.2176	N.D.	8.45096e-05	0.000114195	N.D.	N.D.	7.11172e-05	0.000201098	0.000143109	N.D.	0.000194975	9.93524e-05	2.09908e-05	0.000152575	6.02142e-05	1.53569	0.18914
Thr	120.066	8.2268	0.27151	0.314031	0.234542	0.251397	0.319497	0.402424	0.258172	0.294334	0.272559	0.243528	0.278196	0.0376114	0.294203	0.0633375	1.05754	0.64295
Thr-Asp	235.092	8.25195	0.000208504	0.000179905	0.000196811	0.000221736	0.000173203	0.000230267	0.000216337	0.000198011	0.000196322	0.000248842	0.000196032	1.99882e-05	0.000217956	2.22146e-05	1.11184	0.13995
threo-β-Methylaspartic acid	148.061	9.64334	0.0073138	0.0265033	0.014088	0.00502785	0.00599388	0.269326	0.15562	0.330798	0.459825	0.050744	0.0117854	0.00895992	0.253263	0.157707	21.4896	0.026552	*
Threonic acid	135.03	7.71765	0.0166404	0.0149289	0.0173473	0.0110703	0.0130907	0.0113339	0.0176929	0.0118142	0.0127169	0.0105946	0.0146155	0.00257654	0.0128305	0.00282522	0.877869	0.32731
Thymidine	243.098	17.3269	0.000583911	0.000343246	0.000158621	0.000365227	0.000263584	0.00051922	0.000370103	0.000403014	0.000279763	0.000573479	0.000342918	0.00015719	0.000429116	0.000117717	1.25137	0.3573
Thymine	127.05	17.3312	0.000223609	0.000228941	0.000117127	0.000201333	0.000173916	0.000304086	0.000264491	0.000267738	0.000189637	0.000304395	0.000188985	4.56574e-05	0.00026607	4.68011e-05	1.40789	0.029903	*
Tiglylcarnitine	244.155	7.58202	0.00032259	0.000377605	0.000225044	0.000306295	0.000405042	0.000239773	0.000200658	0.000247817	0.000172568	0.000181124	0.000327315	6.98107e-05	0.000208388	3.40066e-05	0.636658	0.014844	*
trans-Glutaconic acid	131.034	17.9822	0.00979471	0.000667344	0.0107297	0.0124897	0.00819853	0.00721574	0.00693293	0.00350911	0.00409848	0.00543594	0.00837599	0.00458066	0.00543844	0.00165153	0.649289	0.23497
Tridecanoic acid	213.186	6.42706	0.000154372	0.000114761	0.000113819	0.000104437	8.58677e-05	0.000138421	0.000101614	8.31529e-05	0.000159554	0.000150826	0.000114651	2.50561e-05	0.000126713	3.28805e-05	1.10521	0.53366
Triethanolamine	150.113	6.4219	0.000212462	0.000264284	0.000146918	0.000229117	0.000363466	0.000297642	0.000212941	0.00421391	0.00019301	0.00018749	0.000243249	7.95641e-05	0.001021	0.00178544	4.19733	0.38541
Trigonelline	138.055	8.18172	0.00041956	0.000712615	0.0011313	0.000944203	0.000154148	0.000344522	0.000393519	0.00383756	0.00290298	0.000730491	0.000672365	0.000393254	0.00164181	0.00161892	2.44185	0.25621
Trimethylamine	60.081	4.61627	0.00197863	0.00313331	0.000716408	0.00202517	0.00185191	0.00389832	0.00456638	0.00131731	0.000957462	0.000680293	0.00194109	0.000856982	0.00228395	0.00180841	1.17664	0.71549
Trimethylamine N-oxide	76.0758	5.17128	0.00908691	0.0137646	0.00835121	0.01214	0.00834575	0.0169221	0.0228769	0.00820596	0.00659545	0.007094	0.0103377	0.00247339	0.0123389	0.00723934	1.19358	0.58439
Tropine	142.123	6.30082	N.D.	N.D.	1.29062e-05	1.51128e-05	1.28682e-05	N.D.	2.24847e-05	2.29817e-05	N.D.	1.3644e-05	1.36291e-05	1.28509e-06	1.97035e-05	5.25352e-06	1.44569	0.17741
Trp	205.097	8.57178	0.0303922	0.0393216	0.0268298	0.0296129	0.0297729	0.0315579	0.0247011	0.0260971	0.0264353	0.023032	0.0311859	0.00475042	0.0263647	0.00319847	0.845404	0.10175
Tryptamine	161.108	6.46224	1.37602e-05	1.83939e-05	N.D.	N.D.	1.10129e-05	1.55419e-05	1.66174e-05	8.85975e-06	N.D.	N.D.	1.4389e-05	3.73046e-06	1.3673e-05	4.20296e-06	0.950239	0.83629
Tyr	182.081	8.84398	0.109802	0.134243	0.10714	0.127697	0.12363	0.121592	0.136854	0.102302	0.124243	0.0911348	0.120502	0.0116554	0.115225	0.0182825	0.956207	0.60368
Tyr-Arg_divalent	169.595	6.0018	0.000306423	0.00039845	0.000288807	0.000234502	0.00042378	0.000311399	0.000414663	0.000212574	0.00035193	0.000384041	0.000330392	7.88225e-05	0.000334921	7.83944e-05	1.01371	0.92965
Tyr-Glu	311.124	8.63853	0.000280392	0.000148642	0.000348149	0.00031582	0.000305252	0.000359616	0.000205779	0.000255728	0.000275082	0.000319413	0.000279651	7.7168e-05	0.000283123	5.90878e-05	1.01242	0.93842
Tyramine	138.092	6.46435	0.000225558	0.00032068	0.000192695	0.000214594	0.000244747	0.00028299	0.000329389	0.000228856	0.00026298	0.000202065	0.000239655	4.90484e-05	0.000261256	4.91698e-05	1.09014	0.50645
UDP	402.995	9.32963	0.01164	0.00693394	0.0171414	0.0143644	0.0127352	0.0111769	0.01214	0.0112226	0.0145078	0.0118463	0.012563	0.00376746	0.0121787	0.00136514	0.96941	0.83862
UDP-glucose UDP-galactose	565.048	7.22641	0.0625448	0.0595944	0.045163	0.0553335	0.0518042	0.0466803	0.0546091	0.0469398	0.0435366	0.0425104	0.054888	0.00680182	0.0468552	0.00474478	0.853652	0.066232
UDP-glucuronic acid	579.027	8.93766	0.0525196	0.0535363	0.0462088	0.0420954	0.0384766	0.0363864	0.0567429	0.0406186	0.0423324	0.0380853	0.0465673	0.0065112	0.0428331	0.00810458	0.919811	0.44612
UDP-N-acetylglucosamine UDP-N-acetylgalactosamine	606.075	7.08362	0.0362748	0.0397605	0.0375245	0.0377857	0.0399665	0.0383377	0.0354776	0.034169	0.0360036	0.0324299	0.0382624	0.00157087	0.0352836	0.00219486	0.922147	0.041839	*
UMP	323.029	8.05658	0.0327806	0.0383072	0.0361349	0.0348123	0.0380327	0.0232821	0.0292102	0.0276566	0.0294998	0.0301843	0.0360135	0.00230475	0.0279666	0.0027774	0.776558	0.001184	**
Undecanoic acid	185.155	6.61955	0.000145952	0.000145752	0.000176296	9.05312e-05	0.00011477	0.000219556	0.000154963	0.000133492	0.000182242	0.000122561	0.00013466	3.28901e-05	0.000162563	3.91746e-05	1.20721	0.25829
Uracil	113.035	17.3286	0.0132845	0.0228166	0.0103764	0.0133996	0.0160067	0.0245231	0.0179087	0.0148909	0.0146146	0.0147015	0.0151768	0.00471267	0.0173278	0.00425166	1.14173	0.47053
Urea	61.0397	16.6004	0.560617	0.635887	0.521422	0.609621	0.518759	0.480197	0.646517	0.490982	0.509045	0.475739	0.569261	0.0523969	0.520496	0.0716076	0.914336	0.2571
Uric acid	167.021	7.42579	0.00214587	0.00272176	0.00214091	0.00205329	0.00275726	0.00313577	0.00349934	0.00223619	0.00278248	0.00233204	0.00236382	0.000345157	0.00279717	0.00053361	1.18333	0.17208
Uridine	245.077	17.3547	0.0378624	0.0681767	0.0287524	0.0350795	0.0371347	0.0633491	0.0485896	0.0397991	0.0406829	0.0390984	0.0414012	0.0153916	0.0463038	0.0102663	1.11842	0.5722
Urocanic acid	139.05	6.46349	0.00191512	0.00339766	0.00145183	0.00210248	0.00269841	0.00452339	0.00642347	0.00306858	0.00189844	0.00203873	0.0023131	0.000753203	0.00359052	0.00189997	1.55226	0.21867
UTP	482.961	9.93148	0.0111211	0.00569385	0.0153778	0.0119732	0.0084273	0.0109371	0.0092809	0.0104925	0.0175096	0.0110695	0.0105187	0.00366546	0.0118579	0.00323714	1.12732	0.55754
Val	118.086	7.78827	0.329823	0.41797	0.26174	0.315336	0.347936	0.393768	0.316968	0.294017	0.24744	0.249641	0.334561	0.056637	0.300367	0.0600294	0.897796	0.38141
Val-Pro-Pro	312.192	8.39134	2.82692e-05	N.D.	N.D.	3.03329e-05	N.D.	2.14579e-05	3.18605e-05	1.01425e-05	N.D.	5.3361e-05	2.9301e-05	1.45925e-06	2.92055e-05	1.83844e-05	0.996738	0.99239
Valeric acid	101.061	7.7444	0.000139496	0.000132164	0.000102264	0.000102872	N.D.	0.000109811	9.70041e-05	9.33521e-05	0.000110914	5.74005e-05	0.000119199	1.94373e-05	9.36962e-05	2.17058e-05	0.78605	0.10663
Xanthine	153.041	15.3781	0.015835	0.0212917	0.0103603	0.018539	0.024944	0.0317203	0.0274501	0.0217861	0.0183311	0.0174263	0.018194	0.00552741	0.0233428	0.00611548	1.28299	0.20041
Xanthopterin	180.052	10.346	3.86982e-05	N.D.	2.29863e-05	6.1041e-05	4.50354e-05	1.63374e-05	N.D.	N.D.	1.81288e-05	N.D.	4.19402e-05	1.575e-05	1.72331e-05	1.26675e-06	0.410897	0.050829
Xanthosine	283.068	6.46722	0.000236463	0.000186327	0.000377511	0.000172869	0.000267634	0.000308383	0.000317036	0.000234113	0.000164318	0.0002186	0.000248161	8.17616e-05	0.00024849	6.41692e-05	1.00133	0.99453
Xanthurenic acid	204.03	9.75024	0.000491726	0.000750384	0.000269258	0.000263502	0.000408554	0.000361748	0.000459865	0.000275736	0.000207668	0.000338648	0.000436685	0.000200157	0.000328733	9.46698e-05	0.752793	0.31952
XMP	363.035	10.0072	N.D.	N.D.	N.D.	N.D.	N.D.	4.58244e-05	N.D.	7.03052e-05	N.D.	N.D.	N.A.	N.A.	5.80648e-05	1.73106e-05	1<	N.A.
β-Ala	90.0552	5.74456	0.0213006	0.0233081	0.0174484	0.0178961	0.0181005	0.0214209	0.0192633	0.0152764	0.0147892	0.0159901	0.0196107	0.00257014	0.017348	0.00286964	0.884617	0.22589
β-Ala-Lys	218.15	5.24834	0.0001582	0.00014941	0.00013536	0.000101304	7.76385e-05	0.000164517	0.000150178	0.000117098	0.000105407	0.000138012	0.000124383	3.39417e-05	0.000135042	2.40151e-05	1.0857	0.5839
β-Cyanoalanine	115.05	11.0995	5.22674e-05	8.29186e-05	0.000102757	0.000124965	6.69821e-05	0.000258457	6.36881e-05	9.78809e-05	0.000179532	8.30001e-05	8.59781e-05	2.87583e-05	0.000136512	8.12103e-05	1.58775	0.24678
β-Hydroxyisovaleric acid	117.056	7.63029	0.000225283	0.000208664	0.000221532	0.000156239	0.000150671	0.000197926	0.000198163	0.000144837	0.000172346	0.000124466	0.000192478	3.62056e-05	0.000167547	3.26153e-05	0.870477	0.28605
β-Leucine	132.101	6.88928	7.7534e-05	N.D.	N.D.	N.D.	N.D.	N.D.	N.D.	N.D.	N.D.	N.D.	7.7534e-05	N.A.	N.A.	N.A.	<1	N.A.
γ-Butyrobetaine	146.118	6.31882	0.0146392	0.012201	0.013576	0.0152877	0.0111705	0.0127755	0.0134137	0.0112572	0.0128534	0.0122391	0.0133749	0.00169818	0.0125078	0.000813626	0.935171	0.34456
γ-Carboxyglutamic acid	192.05	11.2236	0.000382856	0.000530051	0.000502633	0.000428002	0.000354572	0.000598239	0.000597448	0.00068868	0.00069069	0.000751782	0.000439623	7.53964e-05	0.000665368	6.66549e-05	1.5135	0.0010794	**
γ-Glu-Ala	219.098	9.60431	0.0497164	0.0567487	0.0516387	0.0413357	0.056166	0.0542751	0.0528534	0.0468663	0.0398613	0.035277	0.0511211	0.00622726	0.0458266	0.00819623	0.896433	0.28561
γ-Glu-Arg_divalent	152.585	6.79181	0.0192084	0.0279615	0.0137523	0.013259	0.0116454	0.0130763	0.0165669	0.0158617	0.0163104	0.0117395	0.0171653	0.0066729	0.014711	0.00216961	0.857015	0.47066
γ-Glu-Asn	262.103	9.95206	0.00333404	0.00545169	0.00292557	0.00323866	0.00300066	0.00575496	0.00320528	0.00330352	0.00305092	0.00294183	0.00359012	0.001054	0.0036513	0.00118417	1.01704	0.93338
γ-Glu-Asp	263.088	10.2088	0.0273148	0.0318492	0.0278856	0.0261816	0.0243553	0.0210058	0.0215378	0.0166754	0.0170466	0.0166025	0.0275173	0.00277144	0.0185736	0.00247603	0.674979	0.00068898	***
γ-Glu-Citrulline	305.145	10.2929	0.000507562	0.000860626	0.000437196	0.000452997	0.000447628	0.00140677	0.000734411	0.00110962	0.000558605	0.000543509	0.000541202	0.000180636	0.000870582	0.000376656	1.60861	0.13051
γ-Glu-Cys	251.07	10.0093	0.0981574	0.312547	0.0610633	0.135024	0.113278	0.139072	0.214921	0.123191	0.12209	0.105159	0.144014	0.0979958	0.140887	0.043091	0.978284	0.95023
γ-Glu-Gln	276.119	10.1472	0.0776208	0.0710127	0.0642323	0.0656921	0.0378117	0.0833432	0.100591	0.0343396	0.0361004	0.0421154	0.0632739	0.0151725	0.0592978	0.0305758	0.93716	0.80341
γ-Glu-Glu	277.103	10.227	0.214588	0.25548	0.146399	0.189907	0.138062	0.167128	0.230719	0.123897	0.121758	0.13223	0.188887	0.0486945	0.155146	0.0460195	0.82137	0.29288
γ-Glu-Gly	205.082	9.40837	0.133437	0.319722	0.0977424	0.103684	0.103836	0.158379	0.104657	0.117659	0.13968	0.102336	0.151684	0.0949641	0.124542	0.0240311	0.821061	0.56548
γ-Glu-His	285.12	6.79701	0.0127732	0.0161399	0.0112922	0.00953194	0.00887958	0.00994672	0.011556	0.00916823	0.00866653	0.00830645	0.0117234	0.00290186	0.0095288	0.00128958	0.812804	0.17746
γ-Glu-Ile γ-Glu-Leu	261.145	10.0631	0.0545561	0.0734609	0.0385758	0.0545496	0.0467608	0.05621	0.0475835	0.0355339	0.02746	0.0305691	0.0535806	0.0129303	0.0394713	0.0120935	0.736671	0.11277
γ-Glu-Lys_divalent	138.581	6.68525	0.0170524	0.022989	0.0114619	0.0116534	0.0120999	0.0177012	0.0123189	0.0103883	0.0122453	0.00971334	0.0150513	0.0050038	0.0124734	0.00313733	0.828724	0.36285
γ-Glu-Met	279.101	10.109	0.0128435	0.0211269	0.00541301	0.00532958	0.00687126	0.0207869	0.0102853	0.00769243	0.00648741	0.00861012	0.0103168	0.00678293	0.0107724	0.00576736	1.04416	0.91179
γ-Glu-Ornitine H-Asp(Lys-OH)-OH	262.14	6.63414	0.00274124	0.00340267	0.00264487	0.00302689	0.00288577	0.00291895	0.00245398	0.00329697	0.00296771	0.00255122	0.00294029	0.000296293	0.00283777	0.000340495	0.965132	0.62549
γ-Glu-Phe	295.129	10.1645	0.00593735	0.00911208	0.00408243	0.0054814	0.00495292	0.00656069	0.00489538	0.00427233	0.00400742	0.0038012	0.00591324	0.00191662	0.0047074	0.00111473	0.796079	0.26671
γ-Glu-Ser	235.093	9.83932	0.0242114	0.0282426	0.0215277	0.0244987	0.0229856	0.0304789	0.0278669	0.0244556	0.0220932	0.0190249	0.0242932	0.00250021	0.0247839	0.00454015	1.0202	0.83911
γ-Glu-Taurine	253.05	6.83052	0.00200046	0.00584878	0.00214484	0.00205398	0.00231306	0.00247193	0.00218091	0.00212349	0.00218185	0.00176015	0.00287222	0.00166817	0.00214367	0.000254017	0.746343	0.38673
γ-Glu-Thr	249.108	9.92517	0.0103367	0.0187507	0.00729553	0.00858254	0.00999994	0.0169561	0.0107534	0.0105311	0.0103105	0.00805543	0.0109931	0.00450221	0.0113213	0.00333114	1.02986	0.89924
γ-Glu-Trp	334.139	10.2356	0.00391084	0.00381842	0.00239226	0.00358642	0.00280084	0.00311276	0.00298634	0.00246411	0.00220843	0.00193254	0.00330176	0.000670272	0.00254084	0.000502987	0.769541	0.079576
γ-Glu-Tyr	311.123	10.3189	0.00481309	0.00864834	0.0036914	0.0047818	0.00429203	0.00509153	0.00599675	0.00382804	0.00500104	0.00334832	0.00524533	0.00195612	0.00465313	0.00106088	0.8871	0.57297
γ-Glu-Val	247.129	9.90609	0.0146897	0.023623	0.0107578	0.0140234	0.0144699	0.0184242	0.0123207	0.0111643	0.00961116	0.00755572	0.0155127	0.00480544	0.0118152	0.00410363	0.761647	0.22794
γ-Glu-Val-Gly	304.151	10.3727	0.00149324	0.00126219	0.00144446	0.00168798	0.00224122	0.00198077	0.00157148	0.00194201	0.00175465	0.00123932	0.00162582	0.000375926	0.00169765	0.000303768	1.04418	0.74856
¶ Ratio was carculated as follows; Ratio = normalized ratio of Tac group / normalized ratio of control group.
|| Statistical analysis was performed with Welch's t-test. Statistical significance was accepted when p was less than 0.05 (* p<0.05, ** p<0.001, *** p<0.0001).
